# Supplementary material for: Quantitative proteomic analysis identified differentially expressed proteins with tail/rump fat deposition in Chinese thin- and fat-tailed lambs
Source: PLoS One. 2021 Feb 2;16(2):e0246279. doi: 10.1371/journal.pone.0246279 (PMC7853479; doi:10.1371/journal.pone.0246279)
Supplement: S1 File — (XLS) [file pone.0246279.s005.xls]

## Sheet: proteins
Appendix A. Differentially expressed proteins in TAT of all the five breeds. "Accession" is the Ensemble ID for a specific protein; "UniProtKB" and"Gene name" are the genes and Uniprot numbers corresponding to Ensemble ID;“Significance (-10lgP)” means the p value; "Coverage (%)" means the ratio of amino acid numbers in uniqie peptides to all amino acids in a protein; "#Peptides" shows the number …
Accession	UniProtKB	Gene names	Significance (-10lgP)	Coverage (%)	#Peptides	#Unique	Kazakh-TAT Area	Lanzhou-TAT Area	Hu-TAT Area	Merino-TAT Area	Tibetan-TAT Area	Group Profile (Ratio)	Avg. Mass
ENSOARP00000020597	W5QCZ9	LOC101106199	119.93	76	11	10	2010000000	531000000	3540000000	0	0	0.57:0.15:1.00:0:0	16032
ENSOARP00000018431	W5Q6U0	FASN	119.77	50	94	93	1250000000	4450000000	6020000000	2180000000	66000000	0.21:0.74:1.00:0.36:0.01	256731
ENSOARP00000009640	W5PGS4	FABP5	119.39	49	10	9	3330000000	2380000000	3310000000	586000000	319000000	1.01:0.72:1.00:0.18:0.10	15575
ENSOARP00000020664	W5QD66	PCK2	119.25	25	14	13	39500000	98400000	236000000	35700000	2770000	0.17:0.42:1.00:0.15:0.01	79878
ENSOARP00000008176	W5PCL4	ACSL1	118.99	60	39	37	1400000000	2610000000	2360000000	743000000	115000000	0.59:1.11:1.00:0.32:0.05	81923
ENSOARP00000000984	W5NS44	HSD17B12	118.98	34	10	10	384000000	405000000	420000000	126000000	8270000	0.91:0.96:1.00:0.30:0.02	34765
ENSOARP00000014638	W5PW05	MDH2	118.98	42	12	12	302000000	411000000	632000000	199000000	91200000	0.48:0.65:1.00:0.32:0.14	42200
ENSOARP00000020383	W5QCD6	IDH1	118.95	48	23	22	890000000	1130000000	1040000000	193000000	36800000	0.86:1.09:1.00:0.19:0.04	46733
ENSOARP00000004428	W5P1X9	ALDOA	118.88	43	11	9	1440000000	1070000000	1360000000	338000000	92700000	1.06:0.79:1.00:0.25:0.07	39436
ENSOARP00000013382	W5PSF3	DBI	118.77	54	7	7	1860000000	1530000000	2510000000	1030000000	152000000	0.74:0.61:1.00:0.41:0.06	11601
ENSOARP00000017958	W5Q5G8	TKT	118.67	57	28	26	1560000000	1320000000	1690000000	624000000	225000000	0.92:0.78:1.00:0.37:0.13	67861
ENSOARP00000019931	W5QB36	CAT	118.25	60	26	26	1060000000	806000000	707000000	273000000	95100000	1.51:1.14:1.00:0.39:0.13	60094
ENSOARP00000004823	W5P323	GPI	118.21	47	20	20	530000000	509000000	711000000	243000000	65400000	0.74:0.72:1.00:0.34:0.09	62891
ENSOARP00000010981	W5PKK8	ESYT1	118.14	16	13	13	164000000	98700000	57800000	39900000	19400000	2.83:1.71:1.00:0.69:0.34	122879
ENSOARP00000006943	W5P935	APMAP	117.92	27	9	9	177000000	183000000	185000000	103000000	30400000	0.96:0.98:1.00:0.56:0.16	46027
ENSOARP00000016195	W5Q0F9	UQCRC2	117.72	26	8	8	56100000	106000000	169000000	34400000	11300000	0.33:0.63:1.00:0.20:0.07	48213
ENSOARP00000010088	W5PI20	PLIN4	117.57	31	20	20	573000000	547000000	739000000	260000000	47600000	0.78:0.74:1.00:0.35:0.06	97185
ENSOARP00000016304	W5Q0R8	HACL1	117.49	18	7	7	93400000	114000000	134000000	22600000	0	0.70:0.86:1.00:0.17:0	63539
ENSOARP00000009461	W5PG95	HSPA1A	117.36	44	19	8	757000000	698000000	664000000	242000000	171000000	1.14:1.05:1.00:0.36:0.26	70401
ENSOARP00000011426	W5PLV2	ALDH2	117.36	56	21	18	583000000	646000000	461000000	344000000	138000000	1.26:1.40:1.00:0.75:0.30	56701
ENSOARP00000021780	W5QGD1	LDHB	117.29	55	16	11	1130000000	1000000000	817000000	244000000	108000000	1.38:1.22:1.00:0.30:0.13	36837
ENSOARP00000009027	W5PF12	HSD17B10	117.25	50	8	8	395000000	513000000	553000000	165000000	73600000	0.71:0.93:1.00:0.30:0.13	27169
ENSOARP00000012552	W5PQ25	PLIN1	117.24	42	20	20	2320000000	1780000000	1050000000	874000000	319000000	2.21:1.69:1.00:0.83:0.30	54982
ENSOARP00000011440	W5PLW6	ACADVL	117.18	28	15	15	115000000	161000000	234000000	71600000	17300000	0.49:0.69:1.00:0.31:0.07	75806
ENSOARP00000003098	W5NY50	ATP5A1	117.17	25	12	12	385000000	439000000	636000000	186000000	103000000	0.61:0.69:1.00:0.29:0.16	59704
ENSOARP00000001744	W5NUA0	PRELP	117.14	25	8	8	113000000	108000000	48100000	611000000	733000000	2.35:2.24:1.00:12.69:15.22	43655
ENSOARP00000000876	W5NRT6	ACACA	117.07	35	56	47	340000000	436000000	649000000	186000000	590000	0.52:0.67:1.00:0.29:0.00	254323
ENSOARP00000020606	W5QD08	LAMC1	116.95	42	42	42	833000000	440000000	347000000	276000000	152000000	2.40:1.27:1.00:0.79:0.44	177948
ENSOARP00000019580	W5QA37	LOC101116336	116.91	44	19	14	2000000000	2160000000	2020000000	655000000	61100000	0.99:1.07:1.00:0.32:0.03	62168
ENSOARP00000014769	W5PWD6	YWHAG	116.9	48	9	6	356000000	368000000	310000000	95500000	47700000	1.15:1.19:1.00:0.31:0.15	25737
ENSOARP00000022590	W5QIN8	FBN1	116.89	29	63	60	280000000	553000000	330000000	751000000	727000000	0.85:1.67:1.00:2.27:2.20	312745
ENSOARP00000007700	W5PB89	BCAP31	116.86	22	7	7	115000000	111000000	125000000	21500000	1520000	0.92:0.89:1.00:0.17:0.01	30177
ENSOARP00000011569	W5PM94	ACSS2	116.84	36	18	18	116000000	659000000	901000000	192000000	0	0.13:0.73:1.00:0.21:0	78806
ENSOARP00000014053	W5PUC2	ACADS	116.67	32	10	10	117000000	148000000	278000000	77500000	3690000	0.42:0.53:1.00:0.28:0.01	43474
ENSOARP00000004534	W5P285	G6PD	116.42	18	8	8	54700000	91500000	158000000	65000000	4400000	0.35:0.58:1.00:0.41:0.03	58976
ENSOARP00000022705	W5QJ03	DHRS7	116.32	28	7	7	83800000	105000000	78100000	20900000	5470000	1.07:1.34:1.00:0.27:0.07	38095
ENSOARP00000000765	W5NRH5	HSD17B4	116.13	29	13	13	174000000	266000000	186000000	68500000	5740000	0.93:1.43:1.00:0.37:0.03	79778
ENSOARP00000015915	W5PZM9	ANXA5	116.09	49	13	10	1190000000	1340000000	898000000	529000000	380000000	1.32:1.49:1.00:0.59:0.42	38087
ENSOARP00000008836	W5PEH2	HADH	116.08	23	6	6	308000000	351000000	356000000	75800000	24200000	0.86:0.99:1.00:0.21:0.07	34286
ENSOARP00000019652	W5QAA9	ACO2	115.91	30	16	16	65500000	161000000	200000000	39000000	8770000	0.33:0.81:1.00:0.20:0.04	85236
ENSOARP00000012339	W5PPG3	ALDH9A1	115.87	17	8	7	235000000	311000000	255000000	129000000	48700000	0.92:1.22:1.00:0.51:0.19	51298
ENSOARP00000010025	A9YUY8	FABP4	115.83	40	7	7	34800000000	32700000000	30200000000	7840000000	4480000000	1.15:1.09:1.00:0.26:0.15	14689
ENSOARP00000013139	W5PRR0	FMO3	115.65	19	7	7	82600000	132000000	128000000	43400000	5340000	0.65:1.03:1.00:0.34:0.04	59982
ENSOARP00000004630	W5P2I0	ELOVL6	115.62	16	3	3	202000000	171000000	346000000	28400000	0	0.58:0.49:1.00:0.08:0	31242
ENSOARP00000003118	W5NY70		115.58	18	3	3	296000000	785000000	1400000000	460000000	2340000	0.21:0.56:1.00:0.33:0.00	20335
ENSOARP00000013613	P51977	ALDH1A1	115.19	32	12	10	406000000	165000000	214000000	95600000	48200000	1.90:0.77:1.00:0.45:0.22	54825
ENSOARP00000008881	W5PEL7	HSPG2	115.03	19	49	49	631000000	360000000	313000000	204000000	95600000	2.01:1.15:1.00:0.65:0.31	451158
ENSOARP00000000366	W5NQC6	ECHS1	114.99	40	7	7	504000000	805000000	1010000000	231000000	63200000	0.50:0.80:1.00:0.23:0.06	31119
ENSOARP00000017896	W5Q5A6	FGG	114.74	36	11	10	101000000	24500000	86000000	166000000	273000000	1.17:0.28:1.00:1.93:3.17	49279
ENSOARP00000019275	W5Q983	GPD1	114.42	59	18	16	842000000	889000000	1090000000	298000000	47500000	0.77:0.81:1.00:0.27:0.04	37547
ENSOARP00000000983	W5NS43	ALDH6A1	114.37	24	7	7	74100000	136000000	139000000	38700000	5150000	0.53:0.98:1.00:0.28:0.04	58160
ENSOARP00000018748	W5Q7Q6	EPHX1	114.36	41	15	15	357000000	175000000	145000000	79300000	16400000	2.46:1.20:1.00:0.55:0.11	52105
ENSOARP00000022429	W5QI77	AK2	114.33	33	6	6	77900000	106000000	132000000	40800000	9140000	0.59:0.80:1.00:0.31:0.07	24975
ENSOARP00000013575	W5PSZ5	ANXA1	114.24	60	20	19	1710000000	1500000000	1700000000	883000000	435000000	1.01:0.88:1.00:0.52:0.26	38798
ENSOARP00000019968	B6UV59	HADHA	113.85	25	14	14	126000000	114000000	168000000	51700000	19900000	0.75:0.68:1.00:0.31:0.12	83295
ENSOARP00000010294	W5PIM5	LAMA4	113.84	19	24	24	524000000	317000000	237000000	202000000	97800000	2.21:1.34:1.00:0.86:0.41	202409
ENSOARP00000015950	W5PZR4	OGDH	113.79	15	12	10	32200000	46300000	67800000	15800000	2770000	0.47:0.68:1.00:0.23:0.04	115964
ENSOARP00000010651	W5PJN0	PSPH	113.75	32	6	6	80500000	62200000	52300000	19200000	0	1.54:1.19:1.00:0.37:0	25634
ENSOARP00000006435	W5P7N1	SCP2	113.58	10	5	5	75700000	110000000	126000000	34300000	1490000	0.60:0.87:1.00:0.27:0.01	70425
ENSOARP00000012318	W5PPE2	MGST3	113.58	24	4	4	219000000	264000000	297000000	65100000	12900000	0.74:0.89:1.00:0.22:0.04	16856
ENSOARP00000001394	A0A075B6D9	CAV1	113.44	39	6	6	1080000000	690000000	364000000	281000000	196000000	2.97:1.90:1.00:0.77:0.54	20655
ENSOARP00000017827	W5Q537	ASPH	113.29	17	9	9	234000000	200000000	210000000	73300000	11800000	1.11:0.95:1.00:0.35:0.06	82223
ENSOARP00000015780	W5PZ94	ACO1	113.08	29	19	19	340000000	345000000	423000000	171000000	48300000	0.80:0.82:1.00:0.40:0.11	99714
ENSOARP00000002985	W5NXT8	COX5A	112.8	71	6	6	62600000	148000000	270000000	44600000	12100000	0.23:0.55:1.00:0.17:0.04	13728
ENSOARP00000009812	W5PH95		112.76	28	6	3	2420000000	283000000	906000000	627000000	753000000	2.67:0.31:1.00:0.69:0.83	50460
ENSOARP00000008454	P09670	SOD1	112.43	21	3	3	295000000	141000000	162000000	149000000	41200000	1.82:0.87:1.00:0.92:0.25	15695
ENSOARP00000012672	W5PQE5	SERPINH1	112.1	40	16	16	152000000	398000000	660000000	261000000	48900000	0.23:0.60:1.00:0.40:0.07	46503
ENSOARP00000001437	Q09YJ1	CAV2	111.96	37	4	4	218000000	158000000	97200000	46100000	18800000	2.24:1.63:1.00:0.47:0.19	18146
ENSOARP00000009927	W5PHL0	LOC101107948	111.69	40	5	5	4700000000	3590000000	1820000000	1040000000	877000000	2.58:1.97:1.00:0.57:0.48	11657
ENSOARP00000014976	W5PWZ2	LGALS1	111.62	43	4	4	1700000000	1480000000	1190000000	672000000	336000000	1.43:1.24:1.00:0.56:0.28	11969
ENSOARP00000020056	W5QBF9	HADHB	111.43	34	12	12	135000000	131000000	196000000	66500000	18400000	0.69:0.67:1.00:0.34:0.09	51339
ENSOARP00000017947	W5Q5F7	ACOT9	111.07	12	5	5	45700000	61400000	69300000	24300000	3340000	0.66:0.89:1.00:0.35:0.05	52247
ENSOARP00000009697	W5PGY0	SPARC	111.04	11	4	4	30900000	104000000	179000000	39200000	8480000	0.17:0.58:1.00:0.22:0.05	51362
ENSOARP00000021057	W5QEA9	ATP5F1	110.89	12	3	3	36600000	41900000	69100000	7440000	2290000	0.53:0.61:1.00:0.11:0.03	28730
ENSOARP00000021166	W5QEL8	NDRG2	110.82	15	3	3	108000000	156000000	79500000	27800000	2680000	1.36:1.96:1.00:0.35:0.03	39208
ENSOARP00000008787	W5PEC3	ANXA6	110.81	31	19	17	196000000	232000000	217000000	97200000	52300000	0.90:1.07:1.00:0.45:0.24	84206
ENSOARP00000000124	W5NPN4	HSPA8	110.58	33	18	10	248000000	274000000	473000000	194000000	129000000	0.52:0.58:1.00:0.41:0.27	71432
ENSOARP00000006835	W5P8S8	ALDH1L1	110.52	13	8	5	59300000	81700000	63700000	38000000	0	0.93:1.28:1.00:0.60:0	102291
ENSOARP00000022119	W5QHB9	MGST1	110.45	19	3	3	594000000	600000000	378000000	81700000	12300000	1.57:1.59:1.00:0.22:0.03	17631
ENSOARP00000019654	W5QAB1	HPX	110.24	34	13	13	727000000	157000000	304000000	634000000	552000000	2.39:0.52:1.00:2.09:1.82	51933
ENSOARP00000001458	W5NTG6	TINAGL1	110.24	29	9	9	351000000	77000000	255000000	65200000	33200000	1.38:0.30:1.00:0.26:0.13	52203
ENSOARP00000003155	W5NYA7	PEBP1	110.03	60	7	7	533000000	545000000	520000000	277000000	197000000	1.02:1.05:1.00:0.53:0.38	21016
ENSOARP00000009401	W5PG36	VDAC2	109.72	18	3	3	89700000	97300000	161000000	25500000	16200000	0.56:0.60:1.00:0.16:0.10	31620
ENSOARP00000022104	W5QHA4	EHHADH	109.59	12	8	8	66400000	62300000	47000000	6270000	0	1.41:1.32:1.00:0.13:0	79781
ENSOARP00000012215	W5PP39	PPP1R1B	109.53	41	4	4	225000000	259000000	113000000	81700000	57200000	2.00:2.29:1.00:0.72:0.51	22766
ENSOARP00000006980	W5P972	HSDL2	109.46	24	6	6	139000000	178000000	173000000	46700000	13000000	0.80:1.03:1.00:0.27:0.08	45172
ENSOARP00000012160	W5PNY4	PDXK	109.31	18	3	3	23700000	40300000	71800000	13000000	2430000	0.33:0.56:1.00:0.18:0.03	31788
ENSOARP00000020497	W5QCP9	COL6A3	109.26	17	40	40	580000000	619000000	530000000	1130000000	1060000000	1.09:1.17:1.00:2.13:2.01	340445
ENSOARP00000005022	C9E8M7	CYB5	109.14	41	4	4	705000000	619000000	463000000	203000000	85600000	1.52:1.34:1.00:0.44:0.18	15338
ENSOARP00000013354	W5PSC5	MYO1C	108.55	24	19	19	478000000	306000000	122000000	223000000	109000000	3.92:2.52:1.00:1.83:0.89	121399
ENSOARP00000015742	W5PZ56	SCD	108.52	10	3	3	26500000	83800000	465000000	59200000	0	0.06:0.18:1.00:0.13:0	42457
ENSOARP00000013073	W5PRJ4	VCP	108.43	33	18	18	202000000	162000000	177000000	71300000	42800000	1.14:0.92:1.00:0.40:0.24	89934
ENSOARP00000004621	W5P2H1	ACSF2	108.38	13	4	4	35400000	45400000	157000000	24500000	0	0.23:0.29:1.00:0.16:0	68571
ENSOARP00000011276	W5PLF3	DECR1	108.1	14	4	4	56200000	79000000	111000000	20100000	1190000	0.51:0.71:1.00:0.18:0.01	42399
ENSOARP00000014741	W5PWA8	HSPB1	108.07	20	4	4	1060000000	1220000000	753000000	405000000	351000000	1.41:1.63:1.00:0.54:0.47	19509
ENSOARP00000010364	W5PIU4	EPHX2	107.78	13	6	6	49600000	47100000	47700000	14900000	595000	1.04:0.99:1.00:0.31:0.01	62663
ENSOARP00000016332	W5Q0U6	PGRMC2	107.35	56	5	5	155000000	115000000	95100000	48500000	20400000	1.63:1.21:1.00:0.51:0.21	17714
ENSOARP00000001787	W5NUE3	PRDX1	107.26	38	8	7	328000000	287000000	354000000	147000000	67700000	0.93:0.81:1.00:0.42:0.19	27130
ENSOARP00000005993	W5P6D9	PHYH	107.07	10	3	3	40500000	97400000	79100000	5270000	0	0.51:1.23:1.00:0.07:0	38532
ENSOARP00000005428	W5P4S5	CP	107.02	8	5	5	112000000	4840000	32800000	83200000	99100000	3.43:0.15:1.00:2.54:3.02	119593
ENSOARP00000005726	W5P5M3	PGD	106.8	39	17	17	656000000	478000000	596000000	109000000	67700000	1.10:0.80:1.00:0.18:0.11	58773
ENSOARP00000001924	W5NUT0	PTRF	106.64	22	9	9	987000000	773000000	458000000	318000000	126000000	2.15:1.69:1.00:0.69:0.27	33250
ENSOARP00000003842	W5P094	NID1	106.63	21	20	19	490000000	347000000	259000000	189000000	110000000	1.89:1.34:1.00:0.73:0.43	136316
ENSOARP00000019099	W5Q8Q7	RPN2	106.42	12	5	5	59200000	55800000	58800000	14600000	6180000	1.01:0.95:1.00:0.25:0.11	70602
ENSOARP00000020728	W5QDD0	LOC101108092	105.79	60	14	5	945000000	993000000	780000000	322000000	321000000	1.21:1.27:1.00:0.41:0.41	26787
ENSOARP00000004323	W5P1M4	ACAA2	105.65	62	18	18	277000000	554000000	492000000	188000000	49700000	0.56:1.13:1.00:0.38:0.10	41675
ENSOARP00000018398	W5Q6Q7	VAPB	105.58	35	6	5	48600000	28700000	27500000	9300000	3400000	1.77:1.04:1.00:0.34:0.12	28898
ENSOARP00000002504	W5NWF7	TUFM	104.96	10	3	3	24900000	28300000	46300000	11900000	8660000	0.54:0.61:1.00:0.26:0.19	45456
ENSOARP00000017187	W5Q399	UBE2L3	104.91	37	3	3	59800000	55100000	92700000	22200000	10100000	0.64:0.59:1.00:0.24:0.11	17073
ENSOARP00000019304	W5Q9B2	ARHGDIA	104.88	25	5	5	376000000	341000000	333000000	218000000	165000000	1.13:1.02:1.00:0.66:0.49	23636
ENSOARP00000017968	W5Q5H8	FGA	104.86	17	12	11	164000000	55600000	145000000	238000000	318000000	1.14:0.38:1.00:1.65:2.20	89273
ENSOARP00000004990	W5P3J0	LOC101109212	104.51	28	6	6	58700000	45900000	69000000	23100000	16900000	0.85:0.66:1.00:0.33:0.25	32714
ENSOARP00000016385	W5Q0Z9	THRSP	104.27	25	3	3	28800000	179000000	362000000	51000000	0	0.08:0.50:1.00:0.14:0	17173
ENSOARP00000008846	W5PEI2	ASPN	104	36	8	7	130000000	222000000	149000000	703000000	1320000000	0.87:1.49:1.00:4.71:8.85	42225
ENSOARP00000006276	W5P772	ECH1	103.51	11	3	3	52800000	57600000	69100000	35800000	5850000	0.76:0.83:1.00:0.52:0.08	42587
ENSOARP00000016892	W5Q2F4	ADH5	103.34	33	8	8	203000000	214000000	157000000	106000000	90200000	1.29:1.36:1.00:0.68:0.57	39711
ENSOARP00000017346	W5Q3Q7	CDC37	103.28	16	4	4	33100000	37400000	48600000	16500000	3890000	0.68:0.77:1.00:0.34:0.08	44580
ENSOARP00000013845	W5PTR4	SERPINC1	103.21	20	7	7	75500000	58400000	48700000	229000000	235000000	1.55:1.20:1.00:4.70:4.81	52481
ENSOARP00000017956	W5Q5G6	UQCRC1	103.15	18	4	4	40800000	74400000	123000000	24600000	2990000	0.33:0.60:1.00:0.20:0.02	53393
ENSOARP00000016893	W5Q2F5	DCN	102.99	40	12	11	1450000000	1780000000	1230000000	3380000000	5980000000	1.18:1.45:1.00:2.76:4.87	39938
ENSOARP00000013839	W5PTQ8	ACSM1	102.74	11	4	4	31400000	32200000	108000000	15800000	0	0.29:0.30:1.00:0.15:0	66021
ENSOARP00000005335	W5P4I2		102.29	8	3	3	216000000	125000000	90600000	44400000	10400000	2.38:1.37:1.00:0.49:0.12	40473
ENSOARP00000015610	W5PYS5	PDHA1	102.28	12	3	3	43300000	63900000	125000000	26400000	4470000	0.35:0.51:1.00:0.21:0.04	43388
ENSOARP00000003077	W5NY29	RTN4	102.23	2	2	2	253000000	158000000	121000000	42000000	10300000	2.09:1.31:1.00:0.35:0.09	130836
ENSOARP00000009587	W5PGM1	OXCT1	102.18	11	4	4	43900000	75500000	62100000	22500000	4300000	0.71:1.22:1.00:0.36:0.07	56383
ENSOARP00000002622	W5NWS5		102.16	21	2	2	86500000	105000000	89600000	16000000	2450000	0.96:1.17:1.00:0.18:0.03	9254
ENSOARP00000004463	W5P214	TAGLN	102.06	34	7	7	80500000	111000000	74800000	83600000	323000000	1.08:1.48:1.00:1.12:4.31	25036
ENSOARP00000018523	W5Q731	ILK	101.96	19	6	6	120000000	85100000	39300000	48800000	46600000	3.06:2.17:1.00:1.24:1.19	51421
ENSOARP00000012179	W5PP03	ATP5D	101.57	38	3	3	101000000	120000000	195000000	43200000	23600000	0.52:0.61:1.00:0.22:0.12	17566
ENSOARP00000013893	W5PTW2	SLC25A3	101.39	11	4	4	64900000	74700000	120000000	22500000	3960000	0.54:0.62:1.00:0.19:0.03	39988
ENSOARP00000022034	W5QH34	ADIPOQ	101.34	23	4	4	730000000	1110000000	838000000	269000000	107000000	0.87:1.32:1.00:0.32:0.13	30604
ENSOARP00000021548	W5QFQ0	MDH1	101.18	21	6	6	297000000	291000000	385000000	115000000	49500000	0.77:0.76:1.00:0.30:0.13	36439
ENSOARP00000007650	W5PB39	DLD	100.89	11	3	3	42500000	71300000	115000000	14600000	6790000	0.37:0.62:1.00:0.13:0.06	54169
ENSOARP00000014695	W5PW62	VDAC1	100.87	23	5	5	122000000	144000000	205000000	56000000	16700000	0.59:0.70:1.00:0.27:0.08	30741
ENSOARP00000013117	W5PRN8	YWHAE	100.56	61	13	5	461000000	369000000	404000000	135000000	106000000	1.14:0.91:1.00:0.33:0.26	26649
ENSOARP00000017272	W5Q3I3	SLC25A20	100.55	14	3	3	36300000	40900000	48900000	6340000	0	0.74:0.84:1.00:0.13:0	33140
ENSOARP00000021978	W5QGX9	SEC22B	100.51	25	4	4	121000000	92300000	94900000	44700000	21200000	1.28:0.97:1.00:0.47:0.22	25081
ENSOARP00000009080	W5PF65	TF	100.26	63	44	41	1930000000	1050000000	2510000000	2120000000	2100000000	0.77:0.42:1.00:0.85:0.84	77340
ENSOARP00000002748	W5NX51	APOA1	100.25	42	11	11	648000000	612000000	722000000	463000000	1410000000	0.90:0.85:1.00:0.64:1.96	29532
ENSOARP00000009964	W5PHP7	LOC101117146	100.02	14	5	5	102000000	36700000	29000000	172000000	147000000	3.52:1.26:1.00:5.94:5.06	50371
ENSOARP00000003727	W5NZX9	SPTBN1	99.65	23	35	33	725000000	936000000	996000000	313000000	246000000	0.73:0.94:1.00:0.31:0.25	274404
ENSOARP00000022258	W5QHQ8	NID2	99.43	31	29	28	677000000	328000000	356000000	234000000	154000000	1.90:0.92:1.00:0.66:0.43	154692
ENSOARP00000002921	W5NXM4	RPS9	99.38	13	3	3	32400000	32200000	36300000	13500000	7950000	0.89:0.89:1.00:0.37:0.22	22683
ENSOARP00000021244	W5QEU6	ANXA4	99.33	34	10	9	230000000	195000000	146000000	74600000	57800000	1.58:1.34:1.00:0.51:0.40	35952
ENSOARP00000004803	W5P303	YWHAB	99.29	39	9	6	181000000	207000000	226000000	97300000	64100000	0.80:0.92:1.00:0.43:0.28	32050
ENSOARP00000010913	W5PKE2		99.27	15	3	3	47300000	66100000	78900000	27200000	11800000	0.60:0.84:1.00:0.35:0.15	28535
ENSOARP00000012240	W5PP64	FHL1	99.06	37	9	2	312000000	159000000	79200000	91300000	109000000	3.94:2.00:1.00:1.15:1.38	33472
ENSOARP00000013486	W5PSQ7		98.94	19	3	3	2630000000	368000000	1180000000	1370000000	1290000000	2.23:0.31:1.00:1.16:1.10	25152
ENSOARP00000000771	W5NRI1	LOC101113831	98.87	12	5	5	36300000	31200000	57500000	140000000	248000000	0.63:0.54:1.00:2.43:4.31	75003
ENSOARP00000013681	W5PTA0	ATP5O	98.77	27	4	4	101000000	93800000	98600000	39900000	20800000	1.03:0.95:1.00:0.40:0.21	23404
ENSOARP00000018686	W5Q7J4		98.51	23	3	3	49500000	59500000	29100000	10900000	7390000	1.70:2.05:1.00:0.38:0.25	25729
ENSOARP00000016600	W5Q1L2	HSPD1	98.45	21	8	4	112000000	155000000	246000000	63800000	4210000	0.46:0.63:1.00:0.26:0.02	60994
ENSOARP00000013548	W5PSW9	RPL8	98.33	22	3	3	47300000	50200000	58800000	12100000	5760000	0.80:0.85:1.00:0.21:0.10	28025
ENSOARP00000010027	W5PHW0	HSP90AB1	98.3	15	11	3	139000000	162000000	237000000	70300000	53800000	0.58:0.68:1.00:0.30:0.23	83253
ENSOARP00000019755	W5QAL0	PRKCSH	98.23	11	4	4	40000000	34200000	37000000	4760000	1570000	1.08:0.93:1.00:0.13:0.04	60480
ENSOARP00000011911	W5PN85	ACAT1	98.08	31	9	9	290000000	340000000	356000000	125000000	48400000	0.82:0.96:1.00:0.35:0.14	45450
ENSOARP00000012204	W5PP28	EHD2	97.9	67	33	31	1330000000	906000000	436000000	455000000	321000000	3.06:2.08:1.00:1.04:0.74	66179
ENSOARP00000011025	W5PKQ2	FAM213A	97.89	15	3	3	99300000	189000000	130000000	43300000	9330000	0.76:1.45:1.00:0.33:0.07	25612
ENSOARP00000011818	W5PMZ3	COL15A1	97.77	12	11	11	512000000	269000000	234000000	101000000	49900000	2.18:1.15:1.00:0.43:0.21	140378
ENSOARP00000018374	W5Q6N3	LOC101115115	97.42	26	10	3	1210000000	809000000	449000000	443000000	178000000	2.69:1.80:1.00:0.99:0.40	52828
ENSOARP00000022299	W5QHU9	PPIB	97.34	31	6	5	1210000000	611000000	677000000	162000000	54600000	1.78:0.90:1.00:0.24:0.08	23729
ENSOARP00000017035	W5Q2U7	PLEC	97.21	2	5	4	757000000	1750000000	1540000000	3500000000	3470000000	0.49:1.13:1.00:2.27:2.25	480491
ENSOARP00000010264	W5PIJ5	CDH13	96.9	14	5	5	308000000	297000000	101000000	163000000	151000000	3.05:2.94:1.00:1.62:1.49	66569
ENSOARP00000016300	W5Q0R4	CRYAB	96.6	17	3	3	74300000	93000000	48800000	14300000	4640000	1.52:1.91:1.00:0.29:0.10	20067
ENSOARP00000007408	P50413	TXN	96.51	28	3	3	972000000	562000000	969000000	235000000	120000000	1.00:0.58:1.00:0.24:0.12	11843
ENSOARP00000005787	W5P5T4		96.36	10	8	3	13600000	10600000	23800000	64500000	112000000	0.57:0.45:1.00:2.71:4.71	102706
ENSOARP00000010106	W5PI38	CS	96.12	12	5	5	83300000	98900000	147000000	38200000	19200000	0.57:0.67:1.00:0.26:0.13	51114
ENSOARP00000004985	W5P3I5	CNDP2	95.78	8	2	2	49700000	32900000	33600000	19200000	9820000	1.48:0.98:1.00:0.57:0.29	50607
ENSOARP00000013846	W5PTR5	HSPA5	95.55	26	13	11	273000000	255000000	367000000	151000000	106000000	0.74:0.69:1.00:0.41:0.29	72555
ENSOARP00000013144	W5PRR5	LTA4H	95.54	10	5	5	88100000	50100000	29900000	15500000	7080000	2.94:1.68:1.00:0.52:0.24	69594
ENSOARP00000009905	W5PHI8	DPT	95.53	29	6	6	187000000	172000000	154000000	276000000	345000000	1.21:1.11:1.00:1.79:2.24	24009
ENSOARP00000001874	W5NUN0	PRDX3	95.42	22	3	3	84500000	117000000	152000000	41900000	11600000	0.56:0.77:1.00:0.28:0.08	28241
ENSOARP00000001570	W5NTS6	DLST	95.39	10	3	3	36800000	54000000	85100000	21300000	4850000	0.43:0.63:1.00:0.25:0.06	49030
ENSOARP00000009429	W5PG64	BSG	95.13	13	3	3	95000000	127000000	160000000	25600000	2130000	0.60:0.79:1.00:0.16:0.01	29571
ENSOARP00000013752	W5PTH1	GC	95.09	29	9	9	233000000	132000000	176000000	287000000	223000000	1.32:0.75:1.00:1.63:1.26	53385
ENSOARP00000019693	W5QAE8	ALDH7A1	95.01	9	3	3	60000000	67100000	70500000	26100000	13800000	0.85:0.95:1.00:0.37:0.20	58607
ENSOARP00000008043	W5PC82	ME1	94.93	11	3	3	50100000	29300000	64900000	21700000	1470000	0.77:0.45:1.00:0.33:0.02	60936
ENSOARP00000006497	W5P7U3	SORBS1	94.87	9	8	7	191000000	123000000	90200000	62000000	33100000	2.12:1.37:1.00:0.69:0.37	143104
ENSOARP00000022560	W5QIK8	SELENBP1	94.42	15	5	5	98700000	79800000	67600000	34200000	34100000	1.46:1.18:1.00:0.51:0.50	52538
ENSOARP00000016754	W5Q216	SDHA	94.24	4	2	2	18300000	40600000	59200000	8040000	460000	0.31:0.69:1.00:0.14:0.01	74583
ENSOARP00000010866	W5PK95	HNRNPA2B1	94.07	37	11	8	115000000	132000000	150000000	63400000	74100000	0.77:0.88:1.00:0.42:0.49	37430
ENSOARP00000018493	W5Q701	LOC101112491	93.99	52	4	3	191000000	193000000	225000000	62400000	33200000	0.85:0.86:1.00:0.28:0.15	13753
ENSOARP00000011207	W5PL84	EHD1	93.7	19	6	3	54100000	44700000	51700000	31900000	9200000	1.05:0.86:1.00:0.62:0.18	55114
ENSOARP00000003220	W5NYH2	NME1-NME2	93.09	24	6	6	116000000	123000000	158000000	74100000	44000000	0.73:0.78:1.00:0.47:0.28	30268
ENSOARP00000015226	W5PXP2	SDPR	93.07	23	9	9	479000000	452000000	304000000	113000000	88900000	1.58:1.49:1.00:0.37:0.29	51195
ENSOARP00000018510	W5Q718	SLC25A1	92.99	19	3	3	51500000	91000000	120000000	21600000	8160000	0.43:0.76:1.00:0.18:0.07	20335
ENSOARP00000007970	W5PC09	PSMA6	92.76	15	3	3	26300000	21800000	30100000	9960000	2100000	0.87:0.72:1.00:0.33:0.07	27399
ENSOARP00000016074	W5Q038	AHNAK	92.6	6	25	25	1190000000	1480000000	1220000000	1060000000	617000000	0.97:1.22:1.00:0.87:0.51	588012
ENSOARP00000021164	W5QEL6	PCYOX1	92.34	23	9	9	161000000	133000000	135000000	44400000	18800000	1.19:0.99:1.00:0.33:0.14	64613
ENSOARP00000010002	W5PHT5	BCAM	92.15	13	5	5	151000000	71500000	62200000	21400000	6280000	2.42:1.15:1.00:0.34:0.10	64804
ENSOARP00000015630	W5PYU4	LAMB2	92.11	26	32	32	280000000	103000000	189000000	157000000	76800000	1.48:0.54:1.00:0.83:0.41	195721
ENSOARP00000007749	W5PBD8	LAMB1	92.01	23	29	29	415000000	254000000	123000000	90300000	54300000	3.38:2.07:1.00:0.73:0.44	216029
ENSOARP00000012352	W5PPH6	RPS3	91.4	10	2	2	86900000	105000000	118000000	38500000	18300000	0.74:0.89:1.00:0.33:0.15	31047
ENSOARP00000019026	W5Q8I4	ST13	91.25	10	3	3	97200000	67200000	62700000	34800000	36800000	1.55:1.07:1.00:0.56:0.59	43342
ENSOARP00000003143	W5NY95	C2	91.11	4	3	3	9440000	5170000	25700000	35800000	61500000	0.37:0.20:1.00:1.40:2.40	138395
ENSOARP00000018215	W5Q675	RPS2	91.07	15	4	3	25400000	27500000	28500000	10200000	3770000	0.89:0.97:1.00:0.36:0.13	31853
ENSOARP00000010303	W5PIN4	LDHA	90.63	17	6	3	46500000	21500000	119000000	35400000	37200000	0.39:0.18:1.00:0.30:0.31	39742
ENSOARP00000016151	W5Q0B5	PPP2R1A	90.33	17	6	4	76100000	86000000	76100000	37600000	27000000	1.00:1.13:1.00:0.49:0.35	62049
ENSOARP00000020730	W5QDD2	CD200	89.98	11	2	2	71900000	70800000	62000000	52700000	0	1.16:1.14:1.00:0.85:0	33806
ENSOARP00000006674	W5P8B9	CLPP	89.92	10	2	2	43800000	40700000	89800000	15800000	0	0.49:0.45:1.00:0.18:0	29693
ENSOARP00000013433	W5PSK4		89.85	9	1	1	33100000	0	0	52300000	82500000	1.00:0:0:1.58:2.50	17975
ENSOARP00000005747	W5P5P4		89.78	6	3	2	93600000	125000000	104000000	17600000	913000	0.90:1.20:1.00:0.17:0.01	36989
ENSOARP00000012324	W5PPE8	COX4I1	89.76	12	2	2	42200000	86600000	153000000	26700000	1260000	0.28:0.57:1.00:0.17:0.01	19415
ENSOARP00000009732	W5PH15	RSU1	89.73	16	3	3	73900000	58900000	29900000	37000000	36900000	2.47:1.97:1.00:1.24:1.23	31523
ENSOARP00000003284	W5NYN6	RTN3	89.55	1	1	1	139000000	121000000	98800000	30100000	15700000	1.41:1.23:1.00:0.30:0.16	111061
ENSOARP00000008243	W5PCT1	LIPE	89.44	32	18	2	119000000	67300000	52500000	25400000	3950000	2.28:1.28:1.00:0.48:0.08	83810
ENSOARP00000003214	W5NYG6	ATPIF1	89.23	11	1	1	87700000	91400000	144000000	48500000	9690000	0.61:0.64:1.00:0.34:0.07	11369
ENSOARP00000008686	W5PE22	GDI2	89.22	50	18	13	170000000	165000000	133000000	71700000	46900000	1.28:1.24:1.00:0.54:0.35	48838
ENSOARP00000006567	W5P813	COL4A1	89.2	12	12	10	387000000	213000000	255000000	186000000	104000000	1.52:0.83:1.00:0.73:0.41	151673
ENSOARP00000020200	W5QBV3	PGK1	89.17	49	18	11	416000000	371000000	420000000	229000000	156000000	0.99:0.89:1.00:0.55:0.37	44867
ENSOARP00000015815	W5PZC9	UQCRH	89.17	43	2	2	49000000	81300000	170000000	29800000	6750000	0.29:0.48:1.00:0.18:0.04	10657
ENSOARP00000016672	W5Q1T4		89.1	42	4	4	115000000	120000000	199000000	39100000	19600000	0.58:0.60:1.00:0.20:0.10	10929
ENSOARP00000018781	W5Q7T9	PCK1	89.05	8	4	3	806000000	546000000	400000000	419000000	247000000	2.01:1.36:1.00:1.05:0.62	68726
ENSOARP00000003589	W5NZJ1	LOC101114075	89.04	15	4	4	155000000	133000000	144000000	43800000	21700000	1.08:0.92:1.00:0.30:0.15	34334
ENSOARP00000011992	W5PNG6	LOC101110066	88.98	16	1	1	23600000	72100000	135000000	22900000	2160000	0.18:0.54:1.00:0.17:0.02	9293
ENSOARP00000012635	W5PQA8	PRDX6	88.9	55	10	10	604000000	561000000	532000000	250000000	150000000	1.13:1.05:1.00:0.47:0.28	25280
ENSOARP00000015439	W5PYA5	NDUFA8	88.87	14	2	2	12500000	31000000	63300000	19100000	6650000	0.20:0.49:1.00:0.30:0.11	20105
ENSOARP00000017581	W5Q4E1	HSP90B1	88.79	17	12	11	205000000	210000000	260000000	128000000	98800000	0.79:0.81:1.00:0.49:0.38	92679
ENSOARP00000019444	W5Q9Q2	DBT	88.69	7	2	2	23400000	45400000	52600000	2380000	0	0.44:0.86:1.00:0.05:0	53519
ENSOARP00000022345	W5QHZ5		88.65	7	1	1	167000000	19900000	70800000	144000000	132000000	2.36:0.28:1.00:2.03:1.87	26661
ENSOARP00000010537	W5PJB6	PGM1	88.53	4	2	2	31500000	19800000	31200000	8920000	4480000	1.01:0.64:1.00:0.29:0.14	65243
ENSOARP00000015802	W5PZB6	VSIG10L	88.48	9	2	2	55000000	75400000	91500000	18200000	5860000	0.60:0.82:1.00:0.20:0.06	32191
ENSOARP00000003715	W5NZW7		88.38	3	2	2	55100000	43700000	58300000	17000000	7870000	0.95:0.75:1.00:0.29:0.14	79057
ENSOARP00000022245	W5QHP5	GNB4	88.24	10	3	2	63300000	41800000	25700000	18300000	13300000	2.46:1.63:1.00:0.71:0.52	37581
ENSOARP00000002940	W5NXP3	LOC101111083	88.19	12	3	2	28100000	9210000	43700000	108000000	103000000	0.64:0.21:1.00:2.47:2.34	22751
ENSOARP00000022795	P62896	CYCS CYC	87.84	17	2	2	45500000	75500000	111000000	19100000	6940000	0.41:0.68:1.00:0.17:0.06	11704
ENSOARP00000000276	W5NQ36	ECI2	87.72	11	3	3	30500000	37500000	37700000	8660000	190000	0.81:1.00:1.00:0.23:0.01	44172
ENSOARP00000006715	W5P8G0	ALAD	87.71	7	2	2	35600000	42600000	49600000	12100000	0	0.72:0.86:1.00:0.24:0	37192
ENSOARP00000009820	W5PHA3	LOC101110773	87.48	27	12	3	257000000	269000000	373000000	168000000	107000000	0.69:0.72:1.00:0.45:0.29	57170
ENSOARP00000003393	W5NYZ5	CANX	87.37	26	9	9	256000000	240000000	313000000	133000000	34400000	0.82:0.77:1.00:0.42:0.11	67791
ENSOARP00000004202	W5P1A3		87.28	16	2	2	193000000	96500000	86800000	46800000	25700000	2.22:1.11:1.00:0.54:0.30	13089
ENSOARP00000008942	W5PES7	MTURN	86.8	20	2	2	43600000	42600000	17900000	11100000	4810000	2.44:2.39:1.00:0.62:0.27	14532
ENSOARP00000015292	W5PXV8	RPS6	86.78	14	3	2	38100000	36700000	54600000	3680000	272000	0.70:0.67:1.00:0.07:0.00	28667
ENSOARP00000016863	W5Q2C5	DLAT	86.73	4	2	2	16200000	17500000	32000000	8120000	1090000	0.51:0.55:1.00:0.25:0.03	69100
ENSOARP00000021890	W5QGP1	BDH1	86.72	6	2	2	33000000	32500000	83400000	18400000	0	0.40:0.39:1.00:0.22:0	38348
ENSOARP00000020567	W5QCW9	TST	86.71	19	4	3	80700000	63300000	117000000	19800000	1980000	0.69:0.54:1.00:0.17:0.02	33306
ENSOARP00000001973	W5NUX8		86.66	3	3	1	63800000	53100000	62600000	110000000	135000000	1.02:0.85:1.00:1.76:2.15	169377
ENSOARP00000000095	W5NPK5	LOC443475	86.55	13	6	2	24800000	33200000	56800000	106000000	185000000	0.44:0.58:1.00:1.87:3.26	73677
ENSOARP00000005986	W5P6D2	MGLL	86.24	34	8	8	91600000	121000000	81600000	24600000	15600000	1.12:1.49:1.00:0.30:0.19	33132
ENSOARP00000021907	W5QGQ8	SUCLG1	86.18	7	2	2	88300000	75600000	127000000	32600000	0	0.70:0.60:1.00:0.26:0	36794
ENSOARP00000000759	W5NRG9	ADIRF	86.15	25	2	2	668000000	900000000	500000000	475000000	218000000	1.34:1.80:1.00:0.95:0.44	5832
ENSOARP00000002394	W5NW47	LOC101106313	86.07	19	3	2	139000000	134000000	126000000	8630000	11000000	1.10:1.06:1.00:0.07:0.09	26518
ENSOARP00000010719	W5PJU8	MPZ	85.9	8	2	2	0	0	24100000	239000000	506000000	0:0:1.00:9.93:20.98	32395
ENSOARP00000005603	W5P5A0	FLNA	85.21	10	17	17	60300000	98000000	79700000	65100000	135000000	0.76:1.23:1.00:0.82:1.70	279840
ENSOARP00000006527	W5P7X3	TALDO1	85.05	32	7	7	172000000	162000000	173000000	55700000	42600000	0.99:0.94:1.00:0.32:0.25	27109
ENSOARP00000016145	W5Q0A9	CYC1	85.03	12	3	3	18700000	30700000	69000000	8420000	0	0.27:0.44:1.00:0.12:0	35325
ENSOARP00000007806	W5PBJ5	CYP2B6	84.7	5	2	2	30000000	84200000	17000000	15900000	0	1.76:4.95:1.00:0.93:0	52219
ENSOARP00000004710	W5P2R0		84.63	41	7	2	234000000	144000000	247000000	30400000	13400000	0.95:0.58:1.00:0.12:0.05	23657
ENSOARP00000017257	W5Q3G8	OLFML1	84.4	9	3	3	15400000	12700000	16800000	60300000	97800000	0.92:0.75:1.00:3.59:5.82	46087
ENSOARP00000002066	W5NV70	MFAP5	84.38	19	3	3	57100000	108000000	98400000	183000000	141000000	0.58:1.09:1.00:1.86:1.43	19211
ENSOARP00000005311	W5P4F9	PRKAR2B	84.35	15	4	3	74700000	71800000	23000000	28800000	18700000	3.24:3.12:1.00:1.25:0.81	40973
ENSOARP00000012143	W5PNW7	VIM	84.26	62	33	29	11500000000	6310000000	4000000000	4240000000	3280000000	2.89:1.58:1.00:1.06:0.82	53687
ENSOARP00000012213	W5PP37	ATP5H	84.1	40	4	4	87000000	86500000	124000000	39700000	25400000	0.70:0.70:1.00:0.32:0.20	18721
ENSOARP00000018654	W5Q7G2	GNAI1	83.79	19	5	2	79500000	37000000	20200000	28500000	14400000	3.94:1.83:1.00:1.42:0.72	38583
ENSOARP00000007906	W5PBU5	NIPSNAP3A	83.79	9	2	2	27400000	36100000	21400000	2520000	0	1.28:1.69:1.00:0.12:0	28585
ENSOARP00000015246	W5PXR2	GCAT	83.67	7	2	2	23700000	80500000	78700000	9030000	79100	0.30:1.02:1.00:0.11:0.00	46103
ENSOARP00000019991	W5QB95	EEF1B2	83.66	25	3	3	54000000	46800000	110000000	37600000	19500000	0.49:0.43:1.00:0.34:0.18	24805
ENSOARP00000005669	W5P5G6	FKBP2	83.38	18	2	2	54400000	52700000	53800000	18800000	4030000	1.01:0.98:1.00:0.35:0.07	15519
ENSOARP00000014782	W5PWE9	ALB	83.05	58	53	52	28400000000	21500000000	27200000000	42300000000	51600000000	1.04:0.79:1.00:1.55:1.90	69365
ENSOARP00000007986	W5PC25	LOC101116273	82.89	10	2	2	66600000	63700000	45200000	15700000	7460000	1.47:1.41:1.00:0.35:0.17	27586
ENSOARP00000014660	W5PW27	COX5B	82.86	19	2	2	42800000	102000000	240000000	43600000	6680000	0.18:0.43:1.00:0.18:0.03	15240
ENSOARP00000005233	W5P481	COL1A1	82.64	23	21	21	13100000000	27500000000	20400000000	36000000000	35800000000	0.64:1.35:1.00:1.76:1.76	140644
ENSOARP00000004875	W5P375	TCP1	82.59	9	4	4	28400000	38200000	47900000	6780000	3210000	0.59:0.80:1.00:0.14:0.07	60522
ENSOARP00000000109	W5NPL9	EEF1D	82.31	26	5	5	72200000	73500000	124000000	41700000	21600000	0.58:0.59:1.00:0.34:0.17	31064
ENSOARP00000010367	W5PIU7	MTPN	82.31	22	2	2	117000000	112000000	143000000	76000000	42700000	0.82:0.79:1.00:0.53:0.30	13178
ENSOARP00000012463	W5PPT6	TUBB	81.88	31	11	2	341000000	542000000	580000000	520000000	254000000	0.59:0.94:1.00:0.90:0.44	49671
ENSOARP00000003618	W5NZM0	VDAC3	81.33	8	2	2	44000000	62600000	78500000	13300000	1510000	0.56:0.80:1.00:0.17:0.02	30851
ENSOARP00000020886	W5QDT8	TNS1	81.3	3	4	4	70700000	46600000	24200000	22700000	19600000	2.92:1.93:1.00:0.94:0.81	186393
ENSOARP00000001278	W5NSY8	SH3BGRL	80.98	57	3	3	45500000	78500000	107000000	50000000	39700000	0.42:0.73:1.00:0.47:0.37	11249
ENSOARP00000001014	W5NS74	ACAA1	80.98	8	2	2	20100000	18100000	25200000	17800000	960000	0.80:0.72:1.00:0.71:0.04	44055
ENSOARP00000009955	W5PHN8	LOC101107119	80.23	14	3	2	60000000	39800000	9860000	6250000	0	6.09:4.04:1.00:0.63:0	36671
ENSOARP00000012052	W5PNM6	NAPA	80.16	17	4	4	112000000	66600000	110000000	27100000	17000000	1.02:0.61:1.00:0.25:0.16	33205
ENSOARP00000001581	W5NTT7	COL1A2	80	13	12	12	1350000000	3170000000	2440000000	2070000000	1330000000	0.55:1.30:1.00:0.85:0.54	128973
ENSOARP00000016879	W5Q2E1	LUM	79.94	47	14	14	1650000000	2050000000	1780000000	3530000000	5210000000	0.93:1.15:1.00:1.99:2.93	38838
ENSOARP00000004112	W5P113	FITM2	79.78	11	2	2	54100000	63100000	56100000	8480000	0	0.96:1.12:1.00:0.15:0	29825
ENSOARP00000019364	W5Q9H2	P4HB	79.54	27	13	13	212000000	226000000	284000000	129000000	76700000	0.75:0.79:1.00:0.45:0.27	57183
ENSOARP00000010904	W5PKD3	GNAI2	79.43	37	10	8	221000000	137000000	100000000	75000000	70600000	2.21:1.37:1.00:0.75:0.71	40477
ENSOARP00000009977	W5PHR0	HIBADH	79.35	15	3	3	78600000	91200000	82000000	23400000	12000000	0.96:1.11:1.00:0.29:0.15	34780
ENSOARP00000017791	W5Q501	GNAS	78.64	6	4	4	78800000	63800000	28700000	16200000	12700000	2.75:2.23:1.00:0.57:0.44	111421
ENSOARP00000018229	W5Q689	TPP1	78.62	5	2	2	25500000	17500000	24500000	5380000	0	1.04:0.72:1.00:0.22:0	60238
ENSOARP00000010922	W5PKF1	AK4	78.36	14	2	2	15800000	31100000	71600000	21200000	3630000	0.22:0.43:1.00:0.30:0.05	20157
ENSOARP00000002329	W5NVY3	CLTB	78.21	8	2	2	36800000	35900000	34700000	20100000	6230000	1.06:1.03:1.00:0.58:0.18	25098
ENSOARP00000018090	W5Q5V0	GBE1	78.12	4	2	2	53200000	45100000	53600000	16500000	9520000	0.99:0.84:1.00:0.31:0.18	80958
ENSOARP00000012792	W5PQR5	RPL18	78.1	20	3	3	64100000	67400000	78500000	32500000	26400000	0.82:0.86:1.00:0.41:0.34	21521
ENSOARP00000004863	W5P363	VAT1	78.08	15	4	4	165000000	81600000	54800000	92100000	85300000	3.01:1.49:1.00:1.68:1.56	33863
ENSOARP00000010798	W5PK27	MYL6	78.06	14	2	2	197000000	216000000	256000000	117000000	175000000	0.77:0.84:1.00:0.46:0.68	23442
ENSOARP00000004100	W5P101	A1BG	77.89	18	6	6	111000000	82200000	114000000	167000000	254000000	0.98:0.72:1.00:1.47:2.22	51949
ENSOARP00000013859	W5PTS8	MLEC	77.54	11	2	2	25100000	15300000	17300000	244000	0	1.45:0.88:1.00:0.01:0	25648
ENSOARP00000003852	W5P0A4	DPYSL3	77.48	12	6	6	114000000	140000000	53100000	116000000	149000000	2.15:2.63:1.00:2.18:2.81	74557
ENSOARP00000011778	W5PMV3	TUSC5	77.34	10	1	1	70400000	44400000	29900000	19200000	4460000	2.36:1.49:1.00:0.64:0.15	19007
ENSOARP00000013029	W5PRF0	SUB1	76.9	21	2	2	39900000	40700000	54900000	13500000	26600000	0.73:0.74:1.00:0.25:0.48	14395
ENSOARP00000004512	W5P263	ABHD5	76.62	14	2	2	155000000	59300000	36500000	17100000	7900000	4.24:1.63:1.00:0.47:0.22	37231
ENSOARP00000004049	W5P0V0	TMSB4Y	76.52	19	1	1	8580000	0	0	96200000	81000000	1.00:0:0:11.21:9.44	7448
ENSOARP00000015830	W5PZE4	GSTA1-1	76.3	21	4	3	36200000	28000000	31800000	14000000	129000	1.14:0.88:1.00:0.44:0.01	25390
ENSOARP00000000800	W5NRL0	PLCD1	76.07	1	1	1	8220000	6330000	3370000	1480000	261000	2.44:1.88:1.00:0.44:0.08	88033
ENSOARP00000011272	W5PLE9	ERP29	76.02	27	5	5	251000000	270000000	229000000	89600000	53500000	1.10:1.18:1.00:0.39:0.23	28991
ENSOARP00000014399	W5PVB6	S100B	75.91	57	5	5	281000000	338000000	394000000	162000000	98500000	0.71:0.86:1.00:0.41:0.25	10686
ENSOARP00000014869	W5PWN6	CDKL3	75.74	22	3	3	61700000	72900000	78100000	42300000	24500000	0.79:0.93:1.00:0.54:0.31	31525
ENSOARP00000019882	W5QAY7	RPL24	75.45	15	2	2	57400000	58200000	67600000	23100000	11100000	0.85:0.86:1.00:0.34:0.16	17839
ENSOARP00000020752	W5QDF4	GSTM3	75.3	34	7	5	146000000	30600000	57100000	20500000	38900000	2.55:0.54:1.00:0.36:0.68	27323
ENSOARP00000009904	W5PHI7	LOC101116892	75.24	24	4	2	88100000	8460000	9990000	54100000	34600000	8.82:0.85:1.00:5.41:3.47	22741
ENSOARP00000011775	W5PMV0	GPAM	75.19	3	2	2	22100000	27100000	41000000	5960000	0	0.54:0.66:1.00:0.15:0	96234
ENSOARP00000020962	W5QE14	PCBP1	75.13	14	3	2	90900000	100000000	120000000	71500000	51600000	0.76:0.83:1.00:0.59:0.43	37498
ENSOARP00000021664	W5QG16	CAP1	74.06	22	7	7	82500000	86800000	85700000	31400000	27100000	0.96:1.01:1.00:0.37:0.32	51271
ENSOARP00000009100	W5PF85	PEA15	73.88	43	4	4	49200000	38100000	38300000	17100000	11600000	1.29:1.00:1.00:0.45:0.30	15337
ENSOARP00000017822	W5Q532	PRDX4	73.46	11	3	2	161000000	148000000	166000000	81200000	42900000	0.97:0.89:1.00:0.49:0.26	30533
ENSOARP00000016291	W5Q0Q5	ATP5J	73.31	22	2	2	58800000	48000000	119000000	34100000	12500000	0.49:0.40:1.00:0.29:0.10	12688
ENSOARP00000013387	W5PSF8	CRYZ	73.27	8	2	2	66700000	59300000	70700000	34600000	10600000	0.94:0.84:1.00:0.49:0.15	35294
ENSOARP00000007831	W5PBM0	RPL11	72.93	13	2	2	80200000	83300000	77600000	36900000	27700000	1.03:1.07:1.00:0.48:0.36	20291
ENSOARP00000004297	W5P1J8	LOC101113086	72.8	13	11	6	862000000	935000000	399000000	705000000	864000000	2.16:2.34:1.00:1.77:2.16	85247
ENSOARP00000017663	W5Q4M3	COL5A2	72.41	8	7	7	2910000000	5300000000	4340000000	6010000000	6660000000	0.67:1.22:1.00:1.39:1.53	144960
ENSOARP00000011353	W5PLN0	RPL19	72.23	13	2	2	53400000	72000000	96100000	30700000	19500000	0.56:0.75:1.00:0.32:0.20	23472
ENSOARP00000004840	W5P340	SOD2	71.95	10	2	2	102000000	101000000	79100000	41600000	109000000	1.29:1.28:1.00:0.53:1.38	24150
ENSOARP00000002569	W5NWM2	APOA4	71.94	16	5	5	94500000	80200000	100000000	43700000	54600000	0.95:0.80:1.00:0.44:0.55	41480
ENSOARP00000017713	W5Q4S3	RPL3	71.51	17	4	4	38000000	43400000	41300000	10000000	4890000	0.92:1.05:1.00:0.24:0.12	46052
ENSOARP00000011522	W5PM47	LOC101108538	71.06	14	5	1	51000000	44200000	51300000	17900000	18500000	1.00:0.86:1.00:0.35:0.36	34127
ENSOARP00000001946	W5NUV1	GNB1	70.9	32	6	3	115000000	78100000	40600000	33500000	18500000	2.84:1.93:1.00:0.83:0.46	37377
ENSOARP00000019410	W5Q9L8	ALDH3A2	70.47	8	3	2	54700000	46800000	40900000	21500000	6620000	1.34:1.14:1.00:0.53:0.16	53980
ENSOARP00000000978	W5NS38	TPT1	70.21	14	2	1	84100000	93000000	192000000	60500000	48900000	0.44:0.48:1.00:0.32:0.26	19576
ENSOARP00000001882	W5NUN8	AKR1A1	70.15	19	5	5	101000000	101000000	71600000	38300000	29000000	1.41:1.41:1.00:0.53:0.41	36590
ENSOARP00000001161	W5NSM1	ACTR1A	70.09	10	2	2	82300000	68500000	92300000	45100000	21500000	0.89:0.74:1.00:0.49:0.23	42614
ENSOARP00000009783	W5PH66	PMP2	69.82	19	2	2	21600000	59800000	71800000	112000000	116000000	0.30:0.83:1.00:1.56:1.61	15179
ENSOARP00000019505	W5Q9W2		69.7	10	2	2	77800000	8590000	34500000	38700000	20600000	2.26:0.25:1.00:1.12:0.60	17184
ENSOARP00000013730	W5PTE9	COL6A1	69.45	18	14	13	515000000	576000000	596000000	1150000000	1120000000	0.86:0.97:1.00:1.93:1.88	107674
ENSOARP00000015963	W5PZS7	SERPINA1	69.24	20	7	7	119000000	90000000	195000000	292000000	327000000	0.61:0.46:1.00:1.50:1.68	46013
ENSOARP00000014106	W5PUH4	GSTP1	68.88	63	11	9	1530000000	778000000	840000000	645000000	616000000	1.82:0.93:1.00:0.77:0.73	23998
ENSOARP00000020034	W5QBD7	YWHAZ	68.75	53	11	8	323000000	247000000	273000000	161000000	137000000	1.18:0.90:1.00:0.59:0.50	27941
ENSOARP00000013971	W5PU40	RPL22	68.42	29	2	2	62400000	69500000	68300000	43500000	10200000	0.91:1.02:1.00:0.64:0.15	14883
ENSOARP00000003609	W5NZL1	C1QBP	68.11	12	3	3	34300000	49300000	83000000	23300000	13500000	0.41:0.59:1.00:0.28:0.16	30460
ENSOARP00000020967	W5QE19	PSMB2	68.1	10	2	2	31000000	28500000	42300000	15100000	7760000	0.73:0.67:1.00:0.36:0.18	22967
ENSOARP00000016247	W5Q0L1	EEF1G	67.67	6	2	2	85200000	85900000	148000000	75200000	31100000	0.58:0.58:1.00:0.51:0.21	63421
ENSOARP00000002326	W5NVY0		67.33	19	3	3	32300000	32900000	26200000	10100000	17500000	1.23:1.26:1.00:0.39:0.67	26200
ENSOARP00000012554	W5PQ27	C1H21orf33	67.14	12	2	2	26900000	39800000	54500000	25900000	6660000	0.49:0.73:1.00:0.47:0.12	28689
ENSOARP00000008476	W5PDG3	GAPDH	67.1	43	10	6	1180000000	1310000000	1530000000	991000000	644000000	0.77:0.86:1.00:0.65:0.42	36036
ENSOARP00000000653	W5NR63	S100A4	66.92	13	2	2	62200000	216000000	221000000	394000000	182000000	0.28:0.98:1.00:1.79:0.83	14112
ENSOARP00000015560	W5PYM5	CCT8	66.61	11	5	5	108000000	82100000	105000000	52900000	28400000	1.03:0.78:1.00:0.50:0.27	59610
ENSOARP00000012730	W5PQK3	PFKL	66.39	2	1	1	412000000	559000000	599000000	196000000	171000000	0.69:0.93:1.00:0.33:0.29	82645
ENSOARP00000010742	W5PJX1	CCT6A	66.2	10	3	3	41900000	37000000	44700000	14700000	11300000	0.94:0.83:1.00:0.33:0.25	53483
ENSOARP00000007478	W5PAL7	PRDX5	66.11	9	2	2	32900000	31200000	34400000	11600000	4760000	0.96:0.91:1.00:0.34:0.14	23164
ENSOARP00000006991	W5P983	COL4A2	65.9	6	6	6	180000000	317000000	175000000	245000000	112000000	1.03:1.81:1.00:1.40:0.64	165439
ENSOARP00000012734	W5PQK7	EIF5A	65.71	34	5	5	95400000	90600000	126000000	53100000	45000000	0.76:0.72:1.00:0.42:0.36	17171
ENSOARP00000014218	W5PUT6	CLTC	65.52	18	20	20	72600000	92600000	94700000	61800000	43100000	0.77:0.98:1.00:0.65:0.46	191885
ENSOARP00000010038	W5PHX1	LOC101112245	65.33	12	5	5	106000000	54800000	71400000	37100000	33200000	1.49:0.77:1.00:0.52:0.46	47693
ENSOARP00000010588	W5PJG7	CALR	65.08	37	9	9	240000000	265000000	364000000	112000000	104000000	0.66:0.73:1.00:0.31:0.29	48059
ENSOARP00000009376	C5IWV1	FH	65.05	10	3	3	18100000	27400000	40000000	2690000	2520000	0.45:0.68:1.00:0.07:0.06	54622
ENSOARP00000005749	W5P5P6	CARHSP1	64.9	10	1	1	79900000	72900000	123000000	9110000	9070000	0.65:0.59:1.00:0.07:0.07	17057
ENSOARP00000018046	W5Q5Q6	COL14A1	64.86	26	26	26	882000000	992000000	1480000000	330000000	319000000	0.60:0.67:1.00:0.22:0.22	180526
ENSOARP00000004171	A8DR93	HSPCA HSP90AA1	64.62	28	17	10	310000000	259000000	332000000	141000000	102000000	0.94:0.78:1.00:0.42:0.31	84731
ENSOARP00000019807	W5QAR2	F13A1	64.29	7	3	3	7390000	19900000	19100000	74800000	53400000	0.39:1.04:1.00:3.92:2.80	83168
ENSOARP00000006755	W5P8K0	DCTN2	64.2	5	1	1	58500000	54900000	57200000	37800000	21800000	1.02:0.96:1.00:0.66:0.38	44845
ENSOARP00000002093	W5NV97	LOC101119027	64.18	28	5	5	93600000	91000000	50500000	56400000	42200000	1.85:1.80:1.00:1.12:0.84	27618
ENSOARP00000011142	W5PL19	MYL12B	63.6	23	4	2	169000000	117000000	123000000	79100000	84500000	1.37:0.95:1.00:0.64:0.68	19692
ENSOARP00000014327	W5PV45		63.54	1	1	1	3460000000	2590000000	3660000000	3420000000	229000000	0.95:0.71:1.00:0.93:0.06	157239
ENSOARP00000000594	W5NR04	HNRNPD	63.32	13	3	3	85700000	87400000	88100000	41400000	49200000	0.97:0.99:1.00:0.47:0.56	31573
ENSOARP00000016649	W5Q1R1	VPS35	63.21	7	4	4	69600000	41800000	28100000	19300000	11400000	2.48:1.49:1.00:0.69:0.41	91719
ENSOARP00000005948	W5P694	RPLP2	62.65	11	1	1	144000000	140000000	190000000	97800000	90700000	0.76:0.74:1.00:0.52:0.48	11648
ENSOARP00000001005	W5NS65	LOC101109652	62.52	5	2	2	561000000	473000000	240000000	156000000	187000000	2.33:1.97:1.00:0.65:0.78	22634
ENSOARP00000003147	W5NY99	FSCN1	62.15	4	2	2	42500000	48800000	51200000	55800000	18600000	0.83:0.95:1.00:1.09:0.36	57795
ENSOARP00000005917	W5P663	ENO3	62.1	5	2	1	355000000	354000000	406000000	203000000	151000000	0.88:0.87:1.00:0.50:0.37	47069
ENSOARP00000008675	W5PE11	CDC42	61.91	14	3	3	57200000	45300000	50200000	21200000	14900000	1.14:0.90:1.00:0.42:0.30	26992
ENSOARP00000010837	W5PK66	PARK7	61.23	39	4	4	79600000	70900000	75000000	35700000	17100000	1.06:0.94:1.00:0.48:0.23	20063
ENSOARP00000003054	W5NY07	ATL3	61.21	8	2	2	39100000	40400000	33500000	10300000	3130000	1.17:1.21:1.00:0.31:0.09	60085
ENSOARP00000003445	W5NZ47	RBP4	61.16	36	5	5	129000000	143000000	145000000	87200000	44000000	0.89:0.99:1.00:0.60:0.30	18888
ENSOARP00000008904	W5PEP0	PARVA	61.05	13	3	3	121000000	75700000	40800000	36700000	14200000	2.96:1.85:1.00:0.90:0.35	39062
ENSOARP00000016806	W5Q268	APOH	61.03	17	3	3	128000000	82200000	121000000	184000000	256000000	1.05:0.68:1.00:1.52:2.11	38156
ENSOARP00000016410	W5Q124	LOC101119509	60.99	10	4	2	332000000	103000000	154000000	295000000	374000000	2.16:0.67:1.00:1.92:2.43	46602
ENSOARP00000005822	W5P5W9	TPI1	60.97	60	8	8	456000000	436000000	537000000	262000000	197000000	0.85:0.81:1.00:0.49:0.37	22807
ENSOARP00000007097	W5P9I9	ACSS1	60.39	4	2	2	8500000	22700000	31300000	9510000	0	0.27:0.72:1.00:0.30:0	64064
ENSOARP00000008876	W5PEL2	OGN	60.01	40	12	12	687000000	1250000000	1120000000	2120000000	2370000000	0.61:1.11:1.00:1.89:2.11	34160
ENSOARP00000012271	W5PP95	LOC101108949	60	31	6	1	137000000	195000000	106000000	74400000	16400000	1.30:1.84:1.00:0.70:0.15	33898
ENSOARP00000022738	W5QJ36	SPTB	60	2	2	1	100000000	14400000	14200000	1050000000	1970000000	7.04:1.01:1.00:74.14:138.37	267984
ENSOARP00000013930	W5PTZ9	LOC101115753	60	54	7	1	86300000	89800000	40200000	30200000	56100000	2.15:2.23:1.00:0.75:1.39	15388
ENSOARP00000017324	W5Q3N5	PRKAR2A	60	8	2	1	101000000	47600000	49400000	27500000	11300000	2.04:0.97:1.00:0.56:0.23	34652
ENSOARP00000018221	W5Q681	NONO	60	4	1	1	56400000	53900000	49100000	0	0	1.15:1.10:1.00:0:0	54223
ENSOARP00000005864	W5P610	CLIC1	60	7	1	1	49300000	55000000	80700000	91900000	125000000	0.61:0.68:1.00:1.14:1.55	28118
ENSOARP00000019177	W5Q8Y5	HDLBP	60	1	1	1	47000000	119000000	244000000	58500000	15100000	0.19:0.49:1.00:0.24:0.06	141914
ENSOARP00000013513	W5PST4	COL18A1	60	1	1	1	28900000	24700000	41000000	18200000	13100000	0.70:0.60:1.00:0.44:0.32	170305
ENSOARP00000018958	W5Q8B6	FKBP10	60	2	1	1	0	4710000	16200000	20300000	6510000	0:0.29:1.00:1.25:0.40	64652
ENSOARP00000012852	W5PQX4	RPL10A	60	7	1	1	36100000	26500000	38400000	5500000	0	0.94:0.69:1.00:0.14:0	24803
ENSOARP00000004016	W5P0R8	AGPAT2	60	4	1	1	10500000	22700000	22200000	0	0	0.47:1.02:1.00:0:0	25388
ENSOARP00000015758	W5PZ72	LOC100144429	60	7	2	1	151000000	140000000	116000000	153000000	295000000	1.30:1.20:1.00:1.32:2.54	29679
ENSOARP00000004779	W5P2X9	LOC101113001	60	3	1	1	19200000	46000000	70300000	15000000	1220000	0.27:0.66:1.00:0.21:0.02	29531
ENSOARP00000016499	W5Q1B3	HMGB2	60	6	1	1	67800000	50000000	25900000	6560000	12100000	2.61:1.93:1.00:0.25:0.46	23559
ENSOARP00000009540	W5PGH4	TNKS1BP1	60	1	1	1	148000000	286000000	198000000	467000000	629000000	0.75:1.44:1.00:2.36:3.18	156784
ENSOARP00000011826	W5PN01	NDUFV3	60	3	1	1	213000000	272000000	345000000	40900000	20900000	0.62:0.79:1.00:0.12:0.06	56231
ENSOARP00000009491	W5PGC5	GALM	60	4	1	1	30600000	34700000	27200000	0	0	1.12:1.27:1.00:0:0	37612
ENSOARP00000000368	W5NQC8		60	7	1	1	54100000	59500000	62800000	20500000	14500000	0.86:0.95:1.00:0.33:0.23	19786
ENSOARP00000022027	W5QH27	COL4A4	60	1	1	1	2470000	6310000	4570000	18300000	30300000	0.54:1.38:1.00:4.02:6.64	162628
ENSOARP00000020691	W5QD93	LOC101119050	60	5	1	1	16800000	34000000	42300000	6430000	538000	0.40:0.80:1.00:0.15:0.01	29599
ENSOARP00000014262	W5PUY0	RBBP7	60	6	1	1	1410000000	1180000000	1850000000	431000000	437000000	0.76:0.64:1.00:0.23:0.24	52438
ENSOARP00000004946	W5P3E6	COL22A1	60	1	1	1	128000000	160000000	162000000	263000000	219000000	0.79:0.99:1.00:1.62:1.35	162109
ENSOARP00000003675	W5NZS7	FUNDC2	60	6	1	1	38800000	45900000	65700000	15100000	0	0.59:0.70:1.00:0.23:0	20524
ENSOARP00000005147	W5P3Z5	EEPD1	60	2	1	1	101000000	90400000	131000000	0	0	0.77:0.69:1.00:0:0	61951
ENSOARP00000017536	W5Q496	LOC101103232	60	10	1	1	34000000	35900000	43800000	7100000	0	0.78:0.82:1.00:0.16:0	12206
ENSOARP00000019316	W5Q9C4	NIT2	60	5	1	1	9300000000	18700000000	12800000000	30200000000	40000000000	0.73:1.46:1.00:2.36:3.13	31089
ENSOARP00000014314	W5PV32	PIEZO1	60	1	1	1	934000000	2300000000	1360000000	4540000000	3250000000	0.69:1.69:1.00:3.34:2.39	273897
ENSOARP00000006593	W5P838	ANKFN1	60	1	1	1	109000000	125000000	194000000	0	0	0.56:0.64:1.00:0:0	122452
ENSOARP00000020129	W5QBN2	DYTN	60	1	1	1	69300000	66600000	91300000	56000000	26800000	0.76:0.73:1.00:0.61:0.29	63899
ENSOARP00000009144	W5PFC9	LOC101117129	60	4	3	1	16800000	0	40300000	61600000	43200000	0.42:0:1.00:1.53:1.07	77939
ENSOARP00000004852	W5P352	PPL	60	1	1	1	91800000	29400000	31300000	50600000	30700000	2.94:0.94:1.00:1.62:0.98	193184
ENSOARP00000006633	W5P878	CPT2	60	2	1	1	14000000	19400000	32300000	5760000	2190000	0.43:0.60:1.00:0.18:0.07	74445
ENSOARP00000004002	W5P0Q4	LOC101102413	60	5	1	1	390000000	0	0	24100000	117000000	1.00:0:0:0.06:0.30	46246
ENSOARP00000008220	W5PCQ8	SLC25A4	60	7	2	1	58000000	71700000	99700000	11600000	0	0.58:0.72:1.00:0.12:0	32911
ENSOARP00000000489	W5NQP9	ALDOC	60	13	3	1	425000000	274000000	399000000	96000000	42200000	1.07:0.69:1.00:0.24:0.11	49605
ENSOARP00000016266	W5Q0N0	PPIA	60	22	4	1	483000000	639000000	611000000	190000000	166000000	0.79:1.05:1.00:0.31:0.27	17959
ENSOARP00000008731	W5PE67	AHNAK2	60	0	1	1	85800000	80300000	31200000	190000000	161000000	2.75:2.57:1.00:6.07:5.16	588558
ENSOARP00000005645	W5P5E2	MCCC2	60	3	1	1	9340000	40600000	38300000	3490000	0	0.24:1.06:1.00:0.09:0	61122
ENSOARP00000004320	W5P1M1	ETFDH	60	1	1	1	22900000	42300000	62600000	3140000	0	0.37:0.68:1.00:0.05:0	68624
ENSOARP00000014252	W5PUX0	NDUFV1	60	5	1	1	273000000	237000000	516000000	709000000	702000000	0.53:0.46:1.00:1.37:1.36	50620
ENSOARP00000015112	W5PXC8	SERPINF2	60	4	1	1	20300000	9930000	14200000	32100000	47900000	1.42:0.70:1.00:2.25:3.36	54611
ENSOARP00000008766	W5PEA2	SUCLA2	60	2	1	1	23700000	32700000	47900000	11500000	0	0.49:0.68:1.00:0.24:0	56145
ENSOARP00000005503	W5P500	PSMB1	60	6	1	1	55000000	51000000	73600000	22700000	9290000	0.75:0.69:1.00:0.31:0.13	26362
ENSOARP00000014607	W5PVX4	DBNL	60	2	1	1	3510000	6400000	6820000	3330000	786000	0.51:0.94:1.00:0.49:0.12	49641
ENSOARP00000007605	W5PAZ4	CYP2F1	60	2	1	1	18200000	28800000	11100000	9890000	1730000	1.64:2.59:1.00:0.89:0.16	58557
ENSOARP00000009841	W5PHC4	EIF2S2	60	3	1	1	496000000	359000000	407000000	100000000	16700000	1.22:0.88:1.00:0.25:0.04	38387
ENSOARP00000012557	W5PQ30	FKBP8	60	4	1	1	21700000	23800000	24300000	4840000	0	0.89:0.98:1.00:0.20:0	45186
ENSOARP00000010126	W5PI58	NDUFA9	60	3	1	1	6120000	15200000	27400000	9360000	3360000	0.22:0.55:1.00:0.34:0.12	42961
ENSOARP00000008510	W5PDJ7		60	13	3	1	48000000	47000000	59200000	2890000	5070000	0.81:0.79:1.00:0.05:0.09	30141
ENSOARP00000008789	W5PEC5	RPN1	60	3	2	1	27200000	24300000	25900000	7750000	2760000	1.05:0.93:1.00:0.30:0.11	68546
ENSOARP00000007852	W5PBP1	RPS14	60	15	2	1	47800000	47200000	59900000	21300000	0	0.80:0.79:1.00:0.36:0	17258
ENSOARP00000017228	W5Q3E0	THY1	60	7	1	1	2610000	17200000	32000000	13000000	0	0.08:0.54:1.00:0.41:0	18052
ENSOARP00000000004	O78750	MTCO2	60	4	1	1	23000000	55200000	111000000	12500000	1400000	0.21:0.50:1.00:0.11:0.01	25998
ENSOARP00000010486	W5PJ66	CFD	60	5	1	1	42200000	9590000	5100000	34400000	33900000	8.28:1.88:1.00:6.75:6.64	27892
ENSOARP00000016036	W5Q000	RPL32	60	10	1	1	51800000	43300000	63300000	6310000	7350000	0.82:0.68:1.00:0.10:0.12	15874
ENSOARP00000018231	W5Q691	ISOC1	60	4	1	1	21900000	27600000	22900000	0	0	0.96:1.21:1.00:0:0	30542
ENSOARP00000013210	W5PRY1	ORMDL3	60	5	1	1	32800000	43400000	14500000	0	0	2.27:3.01:1.00:0:0	23821
ENSOARP00000004674	W5P2M4		60	35	3	1	51600000	50800000	63900000	0	0	0.81:0.80:1.00:0:0	13223
ENSOARP00000011028	W5PKQ5	MAP1A	60	0	1	1	187000000	338000000	276000000	150000000	95400000	0.68:1.22:1.00:0.54:0.35	326571
ENSOARP00000017202	W5Q3B4	TBCD	60	1	1	1	26500000	23100000	26400000	0	0	1.01:0.88:1.00:0:0	132963
ENSOARP00000015513	W5PYH9	RPL18A	60	6	1	1	16900000	12900000	20600000	4020000	0	0.82:0.63:1.00:0.19:0	20908
ENSOARP00000008490	W5PDH7	NPC1	60	1	1	1	8600000	4890000	12600000	3310000	0	0.68:0.39:1.00:0.26:0	141527
ENSOARP00000021234	W5QET6	SLC16A1	60	3	1	1	34300000	90800000	97300000	8070000	0	0.35:0.93:1.00:0.08:0	54190
ENSOARP00000018087	W5Q5U7	ATP5L	60	18	1	1	82200000	111000000	181000000	29100000	15100000	0.45:0.62:1.00:0.16:0.08	11385
ENSOARP00000010543	W5PJC2	PSMB3	60	8	1	1	48500000	52000000	68700000	27300000	20100000	0.71:0.76:1.00:0.40:0.29	22993
ENSOARP00000011663	W5PMI8	CUL5	60	2	1	1	19400000	30000000	47500000	76100000	154000000	0.41:0.63:1.00:1.60:3.25	90955
ENSOARP00000012464	W5PPT7		60	20	3	1	28600000	35400000	15800000	12100000	9510000	1.82:2.25:1.00:0.77:0.60	18862
ENSOARP00000021288	W5QEZ0	LOC101123533	60	10	1	1	12500000	7190000	16700000	5170000	1370000	0.75:0.43:1.00:0.31:0.08	10275
ENSOARP00000018721	W5Q7M9	CMYA5	60	0	1	1	93200000	11000000	34800000	28000000	17900000	2.67:0.32:1.00:0.80:0.51	433679
ENSOARP00000002673	W5NWX6	APOC3	60	10	1	1	29200000	16700000	62900000	7010000	29000000	0.46:0.27:1.00:0.11:0.46	12190
ENSOARP00000010982	W5PKK9	LOC101107323	60	12	1	1	15400000	48400000	83600000	15900000	1810000	0.18:0.58:1.00:0.19:0.02	9361
ENSOARP00000019281	W5Q989	PLOD1	60	3	1	1	2860000000	4460000000	3820000000	7790000000	8070000000	0.75:1.17:1.00:2.04:2.11	80838
ENSOARP00000005299	W5P4E7	COX6B1	60	17	1	1	44300000	42200000	117000000	43900000	11700000	0.38:0.36:1.00:0.38:0.10	10186
ENSOARP00000022347	W5QHZ7	RPS27L	60	8	1	1	13400000	20000000	15800000	1090000	0	0.85:1.27:1.00:0.07:0	11667
ENSOARP00000015934	W5PZP8	FIS1	60	8	1	1	37400000	28900000	24200000	12200000	4220000	1.54:1.19:1.00:0.50:0.17	15851
ENSOARP00000014269	W5PUY7	PKHD1	60	0	1	1	38200000	159000000	238000000	47900000	0	0.16:0.67:1.00:0.20:0	445016
ENSOARP00000007685	W5PB74	LOC101121288	60	2	1	1	12700000	27700000	16700000	207000000	265000000	0.76:1.66:1.00:12.38:15.85	56529
ENSOARP00000005966	W5P6B2	UQCR10	60	27	1	1	36200000	56600000	94100000	19900000	8500000	0.38:0.60:1.00:0.21:0.09	7430
ENSOARP00000017447	W5Q408	TRPM1	60	1	1	1	76900000	153000000	93700000	210000000	319000000	0.82:1.64:1.00:2.24:3.41	184829
ENSOARP00000010196	W5PIC8	LOC101104299	60	12	1	1	19300000	56400000	109000000	6770000	0	0.18:0.52:1.00:0.06:0	9325
ENSOARP00000008137	W5PCH5	MNDA	60	1	1	1	197000000	238000000	204000000	26800000	0	0.97:1.17:1.00:0.13:0	72126
ENSOARP00000004424	W5P1X5		60	15	1	1	17200000	16100000	22500000	0	0	0.77:0.72:1.00:0:0	8154
ENSOARP00000022765	W5QJ63	DCAF5	60	1	1	1	38400000	62500000	16000000	3760000	4180000	2.39:3.90:1.00:0.23:0.26	99834
ENSOARP00000010236	W5PIG7	ENO1	60	24	9	1	173000000	120000000	227000000	59800000	16700000	0.76:0.53:1.00:0.26:0.07	48196
ENSOARP00000020568	W5QCX0	LOC101102928	60	20	2	1	25500000	62200000	34200000	103000000	92700000	0.75:1.82:1.00:3.01:2.71	16318
ENSOARP00000019929	W5QB34	NDUFS1	60	3	1	1	6790000	23100000	36100000	10900000	2240000	0.19:0.64:1.00:0.30:0.06	79428
ENSOARP00000021706	P04074	ATP1A1	60	4	3	1	39700000	15900000	18300000	3870000	769000	2.17:0.87:1.00:0.21:0.04	112658
ENSOARP00000007993	W5PC32	PGM3	60	6	1	1	90200000	112000000	107000000	35200000	10600000	0.84:1.04:1.00:0.33:0.10	59838
ENSOARP00000000946	W5NS06	LOC101114082	60	4	1	1	0	0	17200000	55300000	19000000	0:0:1.00:3.22:1.11	37527
ENSOARP00000002125	W5NVC9	RAC1	60	18	3	1	140000000	65800000	69100000	65100000	55900000	2.03:0.95:1.00:0.94:0.81	20249
ENSOARP00000015398	W5PY64	H1FX	60	6	1	1	52100000	25400000	17200000	0	0	3.03:1.48:1.00:0:0	24218
ENSOARP00000014537	W5PVQ4	TMEM120A	60	5	1	1	59800000	54200000	137000000	2010000	0	0.44:0.40:1.00:0.01:0	39989
ENSOARP00000007180	W5P9S1	SPTBN4	60	1	1	1	897000000	1060000000	874000000	304000000	215000000	1.03:1.21:1.00:0.35:0.25	252622
ENSOARP00000021684	W5QG36	HACD2	60	5	1	1	106000000	118000000	78700000	12300000	0	1.35:1.50:1.00:0.16:0	28669
ENSOARP00000012223	W5PP47	CSTB	60	40	3	1	13600000	0	65100000	7180000	0	0.21:0:1.00:0.11:0	11326
ENSOARP00000010225	W5PIF6	LDHC	60	9	3	1	8450000	11100000	8530000	6650000	0	0.99:1.30:1.00:0.78:0	36251
ENSOARP00000004039	Q6QAT4	B2M	60	8	1	1	42900000	18000000	23400000	17700000	10900000	1.84:0.77:1.00:0.75:0.47	13464
ENSOARP00000021189	W5QEP1	POGLUT1	60	3	1	1	6530000000	12300000000	8490000000	9960000000	17100000000	0.77:1.45:1.00:1.17:2.01	55224
ENSOARP00000019138	W5Q8U6	SDE2	60	2	1	1	92400000	104000000	126000000	200000000	177000000	0.73:0.83:1.00:1.59:1.40	49356
ENSOARP00000017411	W5Q3X2		60	12	1	1	181000000	275000000	190000000	79600000	30000000	0.95:1.45:1.00:0.42:0.16	11930
ENSOARP00000022428	W5QI76	CGNL1	60	1	1	1	1020000000	832000000	1130000000	437000000	101000000	0.90:0.74:1.00:0.39:0.09	147920
ENSOARP00000015522	W5PYI8	WWC1	60	1	1	1	15200000	26200000	63400000	0	0	0.24:0.41:1.00:0:0	119565
ENSOARP00000007268	W5PA09	CHST6	60	4	1	1	1750000000	1450000000	1130000000	531000000	312000000	1.54:1.28:1.00:0.47:0.28	46011
ENSOARP00000000007	O21619	MTCO3	60	5	1	1	11500000	29700000	49900000	4540000	0	0.23:0.60:1.00:0.09:0	29864
ENSOARP00000003016	W5NXW9	IGHM	60	2	1	1	20900000	11000000	19200000	43700000	160000000	1.09:0.57:1.00:2.28:8.37	49897
ENSOARP00000019983	W5QB88	COL11A1	60	1	2	1	269000000	358000000	667000000	409000000	275000000	0.40:0.54:1.00:0.61:0.41	181069
ENSOARP00000022608	W5QIQ6	SQRDL	60	2	1	1	24300000	22700000	18000000	11500000	1150000	1.35:1.26:1.00:0.64:0.06	49945
ENSOARP00000004316	W5P1L7	F2	60	2	1	1	12500000	9500000	17200000	35700000	64900000	0.73:0.55:1.00:2.08:3.78	74550
ENSOARP00000006714	W5P8F9		60	8	1	1	63500000	27800000	12900000	175000000	164000000	4.91:2.14:1.00:13.54:12.65	28148
ENSOARP00000003522	W5NZC4	STX12	60	5	1	1	59500000	33600000	24300000	18800000	12900000	2.45:1.38:1.00:0.77:0.53	31494
ENSOARP00000021079	W5QED1	RAB2B	60	5	1	1	23600000	26600000	24400000	7260000	1070000	0.97:1.09:1.00:0.30:0.04	24564
ENSOARP00000014228	W5PUU6	RPL35	60	9	1	1	32100000	36000000	53000000	2150000	0	0.61:0.68:1.00:0.04:0	12499
ENSOARP00000011321	W5PLJ8		60	7	1	1	75300000	63500000	58800000	25300000	4750000	1.28:1.08:1.00:0.43:0.08	16789
ENSOARP00000018922	W5Q880	ALG13	60	1	1	1	11600000	15600000	35300000	1150000	0	0.33:0.44:1.00:0.03:0	125508
ENSOARP00000022653	W5QIV1	S100A11	59.88	25	3	3	135000000	98100000	119000000	69400000	48100000	1.14:0.83:1.00:0.58:0.40	11678
ENSOARP00000017915	W5Q5C5	MTERF1	59.79	3	1	1	48100000	40200000	28000000	14300000	5910000	1.72:1.43:1.00:0.51:0.21	45693
ENSOARP00000010297	W5PIM8	GALK1	59.67	6	2	2	65400000	50200000	28800000	19700000	14500000	2.27:1.74:1.00:0.68:0.50	40889
ENSOARP00000020715	W5QDB7	LOC101107831	59.6	31	7	1	1200000000	1540000000	1300000000	297000000	205000000	0.92:1.19:1.00:0.23:0.16	26856
ENSOARP00000008911	W5PEP7	ATP5B	59.37	36	13	13	697000000	637000000	917000000	439000000	310000000	0.76:0.69:1.00:0.48:0.34	56208
ENSOARP00000001324	W5NT34	BANF1	59.35	35	2	2	90600000	120000000	91200000	34100000	64200000	0.99:1.32:1.00:0.37:0.70	10059
ENSOARP00000020247	W5QC00	TXN2	59.11	7	1	1	21400000	52700000	96100000	30000000	7060000	0.22:0.55:1.00:0.31:0.07	21494
ENSOARP00000004697	W5P2P7	SYPL1	59.02	9	1	1	65500000	37900000	43000000	18600000	25400000	1.52:0.88:1.00:0.43:0.59	25570
ENSOARP00000016925	W5Q2I7	USO1	58.8	2	1	1	14200000	14200000	15900000	2350000	270000	0.90:0.89:1.00:0.15:0.02	108152
ENSOARP00000001488	W5NTJ6	RPL28	58.76	14	2	2	12100000	13400000	21600000	2370000	0	0.56:0.62:1.00:0.11:0	15692
ENSOARP00000010224	W5PIF5		58.55	25	1	1	101000000	74900000	75800000	35600000	19300000	1.34:0.99:1.00:0.47:0.25	7403
ENSOARP00000015462	W5PYC8	NDUFS8	58.33	5	1	1	8250000	19400000	36800000	13100000	4890000	0.22:0.53:1.00:0.36:0.13	26372
ENSOARP00000022180	W5QHI0	IMMT	58.17	2	1	1	44200000	51700000	81500000	20300000	10200000	0.54:0.63:1.00:0.25:0.13	89274
ENSOARP00000019013	C3V6M4	CAST	58.02	3	1	1	92400000	34400000	53000000	75400000	22500000	1.74:0.65:1.00:1.42:0.42	84618
ENSOARP00000004859	W5P359	STIP1	57.92	9	4	4	80600000	73100000	63900000	42300000	37500000	1.26:1.14:1.00:0.66:0.59	68163
ENSOARP00000016369	W5Q0Y3	FAH	57.91	20	6	6	86800000	94800000	93800000	67400000	35900000	0.92:1.01:1.00:0.72:0.38	48063
ENSOARP00000012253	W5PP77	GLOD4	57.66	8	3	3	47000000	44700000	34900000	20600000	14100000	1.35:1.28:1.00:0.59:0.40	52985
ENSOARP00000022632	W5QIT0	SORD	57.61	30	7	7	185000000	253000000	162000000	134000000	56600000	1.14:1.56:1.00:0.83:0.35	38269
ENSOARP00000012093	W5PNR7	SDHB	57.45	8	2	2	26300000	61000000	77700000	29900000	12800000	0.34:0.79:1.00:0.38:0.16	31134
ENSOARP00000015970	W5PZT4	RPS20	57.35	19	2	2	43600000	42300000	55800000	17900000	9410000	0.78:0.76:1.00:0.32:0.17	13373
ENSOARP00000018632	W5Q7E0	CKAP4	57.1	7	3	3	6640000	21700000	49800000	22700000	13800000	0.13:0.44:1.00:0.45:0.28	64851
ENSOARP00000022724	W5QJ22	RHOJ	57.08	5	1	1	44500000	52400000	54800000	13500000	0	0.81:0.96:1.00:0.25:0	25903
ENSOARP00000012338	W5PPG2	DYSF	56.86	1	1	1	14800000	22700000	14600000	11700000	264000	1.01:1.55:1.00:0.80:0.02	234246
ENSOARP00000004400	W5P1V1	KIZ	56.86	2	1	1	17500000	15400000	22200000	3610000	442000	0.79:0.69:1.00:0.16:0.02	76810
ENSOARP00000020880	W5QDT2	SFPQ	56.76	3	1	1	47600000	45200000	41300000	14400000	17700000	1.15:1.09:1.00:0.35:0.43	73439
ENSOARP00000020765	W5QDG7	FN1	56.63	3	5	5	28700000	30900000	64300000	43900000	54400000	0.45:0.48:1.00:0.68:0.85	272045
ENSOARP00000016319	W5Q0T3	GLO1	56.61	24	3	3	82500000	63200000	98900000	30000000	14300000	0.83:0.64:1.00:0.30:0.14	21095
ENSOARP00000005791	W5P5T8	RPS7	56.43	33	5	5	57600000	50900000	65500000	30500000	22500000	0.88:0.78:1.00:0.47:0.34	19886
ENSOARP00000016542	W5Q1F6	AIFM1	56.37	3	1	1	41800000	37800000	44600000	6160000	655000	0.94:0.85:1.00:0.14:0.01	66868
ENSOARP00000012572	W5PQ45	HINT2	56.36	9	1	1	15800000	17300000	39400000	3870000	984000	0.40:0.44:1.00:0.10:0.02	17173
ENSOARP00000007167	W5P9Q8	NDUFC2	56.2	9	1	1	25600000	38300000	68300000	9930000	3120000	0.38:0.56:1.00:0.15:0.05	14410
ENSOARP00000022381	A2SW69	ANXA2	56.16	63	24	21	2090000000	1930000000	1490000000	1500000000	887000000	1.40:1.29:1.00:1.00:0.59	38612
ENSOARP00000011504	Q29524	LPL	56.11	4	1	1	44100000	596000	72200000	34000000	0	0.61:0.01:1.00:0.47:0	53588
ENSOARP00000021713	W5QG64	IVD	56.07	4	1	1	75900000	122000000	146000000	26200000	8420000	0.52:0.83:1.00:0.18:0.06	46934
ENSOARP00000012090	W5PNR4	SERBP1	55.84	5	2	2	15600000	16900000	16000000	2730000	2030000	0.98:1.05:1.00:0.17:0.13	44808
ENSOARP00000016209	W5Q0H3	CAPN2	55.54	6	2	2	46500000	40800000	38900000	27900000	9790000	1.19:1.05:1.00:0.72:0.25	69190
ENSOARP00000022002	W5QH03	LPP	55.5	5	2	2	39000000	48700000	21700000	26000000	33100000	1.79:2.24:1.00:1.20:1.52	65673
ENSOARP00000003314	W5NYR6	AKAP12	55.16	2	3	3	44700000	44200000	35700000	17900000	7180000	1.25:1.24:1.00:0.50:0.20	199041
ENSOARP00000019585	W5QA42	MFAP4	54.94	16	4	2	289000000	276000000	102000000	190000000	559000000	2.84:2.71:1.00:1.86:5.49	21419
ENSOARP00000009033	W5PF18	ATP5I	54.7	10	1	1	8590000	9330000	19500000	0	0	0.44:0.48:1.00:0:0	8190
ENSOARP00000006179	W5P6X5	STMN1	54.56	6	1	1	38500000	24600000	18400000	9850000	3610000	2.09:1.33:1.00:0.53:0.20	17302
ENSOARP00000004272	B2LYK6	RAB7A	54.41	33	6	6	91800000	62800000	66700000	41400000	23000000	1.38:0.94:1.00:0.62:0.34	23516
ENSOARP00000015311	W5PXX7	CCT5	54.38	2	1	1	23000000	18900000	29600000	6600000	3560000	0.78:0.64:1.00:0.22:0.12	59615
ENSOARP00000014801	W5PWG8	CBR3	54.17	5	2	1	48200000	29300000	17300000	0	0	2.78:1.69:1.00:0:0	30696
ENSOARP00000015280	W5PXU6	SERPINF1	54.09	11	3	3	22300000	32100000	43200000	104000000	43900000	0.52:0.74:1.00:2.42:1.02	46050
ENSOARP00000001046	W5NSA6	A2M	54.05	19	20	20	97600000	51000000	117000000	104000000	239000000	0.84:0.44:1.00:0.89:2.05	164219
ENSOARP00000019360	W5Q9G8	ECI1	53.98	5	1	1	38100000	37900000	44300000	16400000	815000	0.86:0.86:1.00:0.37:0.02	33361
ENSOARP00000001455	W5NTG3	GCSH	53.77	11	1	1	15000000	18700000	19700000	6900000	0	0.76:0.95:1.00:0.35:0	19110
ENSOARP00000022249	W5QHP9	GNG2	53.76	32	2	1	262000000	199000000	149000000	212000000	28700000	1.76:1.33:1.00:1.42:0.19	7850
ENSOARP00000012677	W5PQF0	CCT7	53.49	4	2	2	25600000	17800000	24500000	5340000	3150000	1.04:0.73:1.00:0.22:0.13	59443
ENSOARP00000002812	W5NXB5	MAP4	53.33	10	7	7	69300000	81300000	69400000	31200000	18700000	1.00:1.17:1.00:0.45:0.27	114987
ENSOARP00000017093	W5Q305	GANAB	53.2	16	9	2	22100000	17600000	21000000	6560000	1930000	1.05:0.84:1.00:0.31:0.09	105698
ENSOARP00000015805	W5PZB9	COL6A6	53.12	1	1	1	1840000	18900000	19800000	50800000	22300000	0.09:0.95:1.00:2.57:1.13	246408
ENSOARP00000006149	W5P6U5	LMAN1	52.95	5	1	1	15800000	27800000	50600000	5390000	0	0.31:0.55:1.00:0.11:0	52865
ENSOARP00000015803	W5PZB7	DDX58	52.84	1	1	1	9980000	11700000	20000000	2600000	141000	0.50:0.58:1.00:0.13:0.01	107628
ENSOARP00000020055	W5QBF8	PRKCDBP	52.75	14	4	4	153000000	69100000	37000000	81000000	33400000	4.13:1.86:1.00:2.19:0.90	28425
ENSOARP00000009202	W5PFI7	VCL	52.63	30	25	25	521000000	302000000	239000000	350000000	274000000	2.18:1.26:1.00:1.47:1.15	116697
ENSOARP00000003921	W5P0H3	RPL7A	52.62	6	1	1	23400000	22200000	28100000	4040000	0	0.84:0.79:1.00:0.14:0	30253
ENSOARP00000006903	W5P8Z5	MYH13	52.46	1	1	1	120000000	43200000	238000000	24000000	26600000	0.50:0.18:1.00:0.10:0.11	223142
ENSOARP00000000750	W5NRG0	PTGR2	52.35	10	2	2	88800000	77500000	44200000	31000000	10200000	2.01:1.76:1.00:0.70:0.23	38409
ENSOARP00000017758	W5Q4W8	HSPA9	51.81	22	11	11	87700000	156000000	192000000	97400000	79500000	0.46:0.81:1.00:0.51:0.41	73708
ENSOARP00000005395	W5P4P2	HSPB6	51.66	8	1	1	5270000	15300000	23900000	18400000	15300000	0.22:0.64:1.00:0.77:0.64	17479
ENSOARP00000003394	W5NYZ6	CD81	51.63	7	1	1	338000000	255000000	153000000	140000000	148000000	2.21:1.67:1.00:0.91:0.97	25853
ENSOARP00000003257	W5NYK9	CALU	51.62	33	7	7	69600000	108000000	120000000	50000000	27400000	0.58:0.90:1.00:0.42:0.23	37087
ENSOARP00000022639	W5QIT7	FERMT2	51.51	21	9	9	119000000	83600000	70300000	55600000	63200000	1.69:1.19:1.00:0.79:0.90	77874
ENSOARP00000007601	W5PAZ0		51.48	17	1	1	25900000	13800000	7030000	9220000	3590000	3.69:1.96:1.00:1.31:0.51	6879
ENSOARP00000005887	W5P633		51.46	11	1	1	32600000	48800000	22100000	0	0	1.48:2.21:1.00:0:0	27161
ENSOARP00000007885	W5PBS4	LRP1	51.42	0	1	1	28100000	73900000	79300000	16300000	15800000	0.35:0.93:1.00:0.21:0.20	502557
ENSOARP00000018115	W5Q5X5	NYAP1	51.13	1	1	1	19000000	24000000	23400000	5610000	1130000	0.81:1.03:1.00:0.24:0.05	80868
ENSOARP00000008798	W5PED4	CD99	50.86	7	1	1	11000000	7670000	11200000	6580000	1630000	0.98:0.69:1.00:0.59:0.15	19558
ENSOARP00000005166	W5P414		50.53	1	1	1	16700000	12900000	5720000	0	0	2.92:2.25:1.00:0:0	131235
ENSOARP00000004375	W5P1S6		50.47	8	4	3	36500000	44000000	39600000	9230000	7620000	0.92:1.11:1.00:0.23:0.19	66073
ENSOARP00000010207	W5PID9	C9	50.15	2	1	1	6140000	0	4740000	23600000	36800000	1.30:0:1.00:4.99:7.76	61940
ENSOARP00000009284	W5PFR9	PEX19	50.08	7	1	1	19500000	11900000	18100000	0	0	1.08:0.66:1.00:0:0	32625
ENSOARP00000008195	W5PCN3	AKR1B10	49.78	3	1	1	26300000	17300000	15200000	2650000	251000	1.73:1.14:1.00:0.17:0.02	34647
ENSOARP00000022019	W5QH19	PLEKHA5	49.75	1	1	1	518000000	1500000000	1230000000	2090000000	1830000000	0.42:1.22:1.00:1.70:1.49	140099
ENSOARP00000005943	W5P689	USP5	49.63	4	2	2	38000000	34600000	45000000	25200000	11900000	0.84:0.77:1.00:0.56:0.27	95749
ENSOARP00000022733	W5QJ31	MTHFD1	49.43	2	1	1	16800000	19600000	14100000	4180000	803000	1.19:1.39:1.00:0.30:0.06	105885
ENSOARP00000011923	W5PN97	CLEC3B	49.38	42	6	6	103000000	118000000	162000000	246000000	197000000	0.64:0.73:1.00:1.52:1.22	22268
ENSOARP00000001050	W5NSB0	HSPA2	49.26	17	9	2	57200000	38500000	16300000	13400000	33100000	3.51:2.36:1.00:0.82:2.03	69809
ENSOARP00000010778	W5PK07	SFTPD	49.03	5	1	1	0	0	0	61200000	76200000	0:0:0:1.00:1.24	37297
ENSOARP00000000311	W5NQ71	LOX	48.64	6	1	1	12500000	26900000	56200000	83600000	72000000	0.22:0.48:1.00:1.49:1.28	40068
ENSOARP00000003347	W5NYU9	MPP1	48.56	5	2	2	27200000	23800000	25700000	15000000	4500000	1.06:0.92:1.00:0.58:0.17	69991
ENSOARP00000003258	W5NYL0	MAOA	48.39	10	3	2	51700000	61500000	31000000	14500000	9870000	1.67:1.98:1.00:0.47:0.32	59804
ENSOARP00000005690	W5P5I7		48.26	33	6	6	876000000	509000000	610000000	548000000	434000000	1.44:0.83:1.00:0.90:0.71	16706
ENSOARP00000009796	W5PH79	MYDGF	47.8	20	2	2	32800000	14600000	32500000	9930000	2470000	1.01:0.45:1.00:0.31:0.08	14413
ENSOARP00000022226	W5QHM6	PSMD1	47.68	2	1	1	22300000	17200000	32700000	3900000	0	0.68:0.53:1.00:0.12:0	105946
ENSOARP00000017649	W5Q4K9	FAM83H	47.67	1	1	1	15000000	67100000	96300000	19800000	14500000	0.16:0.70:1.00:0.21:0.15	122443
ENSOARP00000016557	W5Q1G9		47.59	16	2	1	25500000	248000000	103000000	28400000	28200000	0.25:2.41:1.00:0.28:0.27	26892
ENSOARP00000006269	W5P765	CCT3	47.42	11	5	5	57400000	38600000	50300000	18500000	15700000	1.14:0.77:1.00:0.37:0.31	63600
ENSOARP00000006886	W5P8X9	CLIC4	47.39	18	3	2	107000000	103000000	72700000	41300000	27000000	1.48:1.41:1.00:0.57:0.37	28713
ENSOARP00000004456	W5P207	ADA	47.35	2	1	1	13900000	0	21900000	23100000	0	0.64:0:1.00:1.06:0	40738
ENSOARP00000007190	W5P9T1	ENTPD1	47.33	1	1	1	25800000	34800000	77400000	9590000	10200000	0.33:0.45:1.00:0.12:0.13	59511
ENSOARP00000018184	W5Q644	VPS29	47.23	14	2	2	54000000	32600000	34200000	6380000	3830000	1.58:0.95:1.00:0.19:0.11	20496
ENSOARP00000019597	W5QA54	LOC101119629	47.14	7	1	1	0	0	0	69100000	61600000	0:0:0:1.00:0.89	22497
ENSOARP00000001848	W5NUK4	NEK9	47	7	1	1	56800000	45300000	44400000	18100000	14100000	1.28:1.02:1.00:0.41:0.32	24828
ENSOARP00000018775	W5Q7T3	2016-09-11	46.93	6	2	1	109000000	72600000	59200000	33200000	26900000	1.83:1.23:1.00:0.56:0.45	51674
ENSOARP00000009086	W5PF71	KPNB1	46.91	3	2	2	38700000	25900000	31300000	16100000	18400000	1.23:0.83:1.00:0.51:0.59	96087
ENSOARP00000017459	W5Q420	RCN1	46.91	19	3	3	36400000	53100000	49100000	20500000	10800000	0.74:1.08:1.00:0.42:0.22	29700
ENSOARP00000009855	W5PHD8	TAX1BP1	46.59	2	1	1	215000000	186000000	183000000	63800000	35600000	1.18:1.02:1.00:0.35:0.20	94138
ENSOARP00000016897	W5Q2F9	ACSL6	46.25	7	3	2	292000000	361000000	404000000	110000000	74600000	0.72:0.89:1.00:0.27:0.18	80625
ENSOARP00000010129	W5PI61	APOE	46.03	3	1	1	32400000	21700000	23400000	2270000	0	1.38:0.93:1.00:0.10:0	36238
ENSOARP00000021876	W5QGM7	H1F0	46	4	1	1	50200000	37500000	13700000	6540000	6400000	3.66:2.73:1.00:0.48:0.47	20981
ENSOARP00000005819	W5P5W6	NDRG1	45.91	4	1	1	48100000	25500000	11800000	31800000	48400000	4.08:2.16:1.00:2.70:4.11	44665
ENSOARP00000003478	W5NZ80	FAM129A	45.89	5	2	2	22300000	22000000	17600000	18900000	4700000	1.27:1.25:1.00:1.08:0.27	103358
ENSOARP00000005666	W5P5G3	PXDN	45.8	1	1	1	31300000	0	127000000	0	0	0.25:0:1.00:0:0	152506
ENSOARP00000009768	W5PH51	RPS18	45.57	15	3	3	44500000	41500000	42800000	20000000	14500000	1.04:0.97:1.00:0.47:0.34	17716
ENSOARP00000012894	W5PR16	ABHD11	45.54	4	1	1	18600000	34600000	24500000	308000000	242000000	0.76:1.41:1.00:12.60:9.91	34586
ENSOARP00000006109	W5P6Q5		45.37	9	1	1	121000000	103000000	113000000	68800000	42700000	1.07:0.90:1.00:0.61:0.38	10687
ENSOARP00000010780	W5PK09	ARL6IP5	45.27	19	3	3	124000000	130000000	102000000	66400000	45000000	1.22:1.28:1.00:0.65:0.44	21965
ENSOARP00000005329	A8D8X1	RPL10	44.95	28	4	4	40900000	45700000	48100000	23800000	17200000	0.85:0.95:1.00:0.49:0.36	24603
ENSOARP00000001804	W5NUG0	GOT2	44.53	4	1	1	21500000	14200000	32800000	12500000	6450000	0.66:0.43:1.00:0.38:0.20	47505
ENSOARP00000003758	W5P010	RAB1B	44.41	12	3	2	60800000	29300000	20200000	25100000	15300000	3.01:1.45:1.00:1.25:0.76	32912
ENSOARP00000022362	W5QI12	TLN2	44.37	4	6	2	278000000	214000000	261000000	155000000	131000000	1.07:0.82:1.00:0.59:0.50	272950
ENSOARP00000007106	W5P9J8	BLVRB	44.31	5	1	1	12100000	9440000	11100000	2430000	0	1.09:0.85:1.00:0.22:0	22410
ENSOARP00000000332	W5NQ92	TCEB2	44.03	11	1	1	12100000	16600000	21600000	0	0	0.56:0.77:1.00:0:0	13167
ENSOARP00000014547	W5PVR4	RPS17	43.87	23	2	2	38000000	29000000	45800000	17300000	4530000	0.83:0.63:1.00:0.38:0.10	16155
ENSOARP00000013649	W5PT68	FLNB	43.82	1	1	1	18100000	38600000	25600000	30100000	20300000	0.71:1.51:1.00:1.18:0.79	282407
ENSOARP00000010775	W5PK04	PGAM4	43.68	42	6	1	139000000	106000000	290000000	41500000	16200000	0.48:0.36:1.00:0.14:0.06	22885
ENSOARP00000000794	W5NRK4	GLUD1	43.56	8	2	2	54100000	95300000	83100000	126000000	163000000	0.65:1.15:1.00:1.52:1.97	57775
ENSOARP00000002279	W5NVT3	SND1	43.49	2	1	1	17200000	27000000	37000000	5790000	10800000	0.47:0.73:1.00:0.16:0.29	99951
ENSOARP00000013279	W5PS50	MPC2	43.44	8	1	1	23000000	33100000	27100000	16300000	2010000	0.85:1.22:1.00:0.60:0.07	14282
ENSOARP00000015018	W5PX34	LYPLA1	43.27	6	1	1	20400000	29600000	46600000	1200000	0	0.44:0.64:1.00:0.03:0	22388
ENSOARP00000019035	W5Q8J3	RRBP1	43.16	2	2	2	7120000	14500000	33100000	12800000	7440000	0.22:0.44:1.00:0.39:0.22	164506
ENSOARP00000001097	W5NSF7	CKB	42.93	8	1	1	35800000	15900000	59600000	28700000	30000000	0.60:0.27:1.00:0.48:0.50	18409
ENSOARP00000022042	W5QH42	MAT2A	42.76	4	1	1	26000000	36200000	56200000	14600000	3570000	0.46:0.64:1.00:0.26:0.06	43651
ENSOARP00000007203	W5P9U4	PSMA1	42.71	4	1	1	25800000	23200000	38000000	6230000	0	0.68:0.61:1.00:0.16:0	29586
ENSOARP00000000836	W5NRP6	NHSL1	42.66	1	1	1	147000000	81000000	42100000	83400000	47200000	3.50:1.93:1.00:1.98:1.12	168624
ENSOARP00000013855	W5PTS4	RNASE4	42.15	9	1	1	20400000	14200000	8440000	20900000	24500000	2.42:1.68:1.00:2.48:2.90	16852
ENSOARP00000005754	W5P5Q1		42.07	24	5	1	55500000	76400000	31800000	11500000	31000000	1.75:2.40:1.00:0.36:0.97	23811
ENSOARP00000018925	W5Q883	ITGB1	42.05	11	6	6	120000000	85300000	44300000	54600000	45300000	2.72:1.93:1.00:1.23:1.02	88179
ENSOARP00000006485	W5P7T1	PLS1	41.98	2	1	1	96100000	65800000	55300000	55800000	34300000	1.74:1.19:1.00:1.01:0.62	71150
ENSOARP00000019943	W5QB48	ATP5J2	41.34	12	1	1	33000000	40500000	34800000	17100000	7180000	0.95:1.16:1.00:0.49:0.21	10843
ENSOARP00000011485	C5IJA0	RAN	41.1	25	5	5	135000000	111000000	123000000	64700000	59900000	1.10:0.90:1.00:0.53:0.49	24423
ENSOARP00000018630	W5Q7D8	LOC101103784	41.05	7	1	1	18800000	37100000	52700000	5970000	0	0.36:0.70:1.00:0.11:0	11740
ENSOARP00000010004	W5PHT7	FKBP3	41.01	7	1	1	21800000	20900000	23800000	5410000	1030000	0.92:0.88:1.00:0.23:0.04	25287
ENSOARP00000011580	C8BKC5	PRDX2	40.95	36	4	4	203000000	121000000	159000000	71400000	74700000	1.28:0.76:1.00:0.45:0.47	21845
ENSOARP00000018234	W5Q694	CAPZA1	40.78	5	1	1	54300000	37100000	50900000	32500000	24100000	1.07:0.73:1.00:0.64:0.47	32960
ENSOARP00000020825	W5QDM7	ZNF512	40.67	2	1	1	12700000	13100000	16500000	7440000	1600000	0.77:0.80:1.00:0.45:0.10	64687
ENSOARP00000013856	W5PTS5	CISD1	40.33	12	1	1	11200000	16500000	18400000	2090000	0	0.61:0.90:1.00:0.11:0	12169
ENSOARP00000010065	W5PHZ7	NLGN4X	40.31	3	1	1	153000000	109000000	185000000	259000000	15400000	0.83:0.59:1.00:1.40:0.08	68026
ENSOARP00000017007	W5Q2R9		40.1	7	1	1	66000000	65700000	76800000	33800000	20800000	0.86:0.86:1.00:0.44:0.27	17394
ENSOARP00000005342	W5P4I9	HNRNPU	40.07	7	4	4	85100000	74700000	62200000	38000000	50300000	1.37:1.20:1.00:0.61:0.81	82193
ENSOARP00000011190	W5PL67	SUCLG2	40.02	13	2	2	32900000	59400000	63700000	17600000	7000000	0.52:0.93:1.00:0.28:0.11	46638
ENSOARP00000020588	W5QCZ0	MPST	39.69	12	3	2	50600000	31300000	36900000	20400000	9790000	1.37:0.85:1.00:0.55:0.27	35164
ENSOARP00000011600	W5PMC5	LOC101110546	39.41	24	2	2	86600000	110000000	112000000	54500000	42100000	0.77:0.98:1.00:0.49:0.37	12784
ENSOARP00000003814	W5P066	CYB5B	39.12	35	2	2	53000000	35800000	41500000	9570000	7520000	1.28:0.86:1.00:0.23:0.18	16979
ENSOARP00000016378	W5Q0Z2	CTSB	38.92	7	2	2	51600000	18700000	27400000	16400000	16400000	1.88:0.68:1.00:0.60:0.60	36725
ENSOARP00000012741	W5PQL4	TPM2	38.81	23	6	2	38600000	86500000	65600000	47400000	179000000	0.59:1.32:1.00:0.72:2.72	32976
ENSOARP00000016189	W5Q0F3	TGFBI	38.63	11	5	5	98100000	57100000	60100000	104000000	126000000	1.63:0.95:1.00:1.73:2.09	70364
ENSOARP00000019219	W5Q927	CD59	38.42	16	1	1	121000000	65200000	35700000	52600000	83100000	3.40:1.83:1.00:1.48:2.33	13696
ENSOARP00000014474	W5PVJ1	BCL2L13	38.39	2	1	1	12900000	3090000	8270000	4560000	1280000	1.56:0.37:1.00:0.55:0.15	40208
ENSOARP00000022764	W5QJ62	ACTN1	38.35	18	13	6	81800000	116000000	145000000	67400000	63000000	0.56:0.80:1.00:0.46:0.43	101429
ENSOARP00000021473	W5QFH5	RAB1A	38.23	15	2	1	96500000	131000000	122000000	37000000	35000000	0.79:1.07:1.00:0.30:0.29	22362
ENSOARP00000022257	W5QHQ7	NCL	38.17	2	1	1	13100000	18800000	15400000	0	203000	0.85:1.22:1.00:0:0.01	73340
ENSOARP00000014865	C5IJ99	RHOA	38.01	23	4	1	38900000	21600000	23500000	14400000	6740000	1.66:0.92:1.00:0.61:0.29	21768
ENSOARP00000012465	W5PPT8	GLIPR2	37.97	11	1	1	31400000	41600000	35000000	31400000	13700000	0.90:1.19:1.00:0.90:0.39	16877
ENSOARP00000019880	W5QAY5	RAB10	37.92	17	3	2	46500000	30400000	25900000	19100000	12300000	1.80:1.18:1.00:0.74:0.48	22541
ENSOARP00000017232	W5Q3E3	RAB2A	37.82	7	1	1	30500000	23200000	27000000	11300000	5500000	1.13:0.86:1.00:0.42:0.20	22470
ENSOARP00000012126	W5PNV0	RPL12	37.07	8	1	1	29800000	34600000	36500000	11800000	10600000	0.82:0.95:1.00:0.32:0.29	20825
ENSOARP00000004874	W5P374		36.92	27	3	1	16900000	9060000	21200000	11800000	5790000	0.80:0.43:1.00:0.56:0.27	17142
ENSOARP00000012467	W5PPU0	SPR	36.71	6	1	1	20300000	17400000	15300000	5990000	6290000	1.33:1.13:1.00:0.39:0.41	28731
ENSOARP00000018378	W5Q6N7	TXNDC5	36.66	22	5	5	65300000	49300000	78800000	35500000	34000000	0.83:0.63:1.00:0.45:0.43	38366
ENSOARP00000003388	W5NYZ0	TNRC18	36.16	0	1	1	42300000	40100000	68600000	30200000	13700000	0.62:0.58:1.00:0.44:0.20	266483
ENSOARP00000003966	W5P0L8	ACTN2	36.14	8	6	2	35400000	32200000	34100000	12400000	15700000	1.04:0.94:1.00:0.36:0.46	104063
ENSOARP00000020288	W5QC41	PKM	36.11	22	9	8	82300000	61100000	121000000	131000000	144000000	0.68:0.51:1.00:1.08:1.20	61592
ENSOARP00000010495	W5PJ75	SPTAN1	35.88	28	47	47	224000000	229000000	130000000	125000000	110000000	1.72:1.77:1.00:0.96:0.85	259914
ENSOARP00000010819	W5PK48		35.83	18	2	1	37300000	38900000	39200000	13900000	6650000	0.95:0.99:1.00:0.35:0.17	17112
ENSOARP00000006207	W5P703	WFS1	35.74	1	1	1	17500000	14500000	65800000	27700000	0	0.27:0.22:1.00:0.42:0	96918
ENSOARP00000004792	W5P2Z2	ADO	35.4	7	1	1	766000000	1320000000	1030000000	1620000000	2450000000	0.74:1.28:1.00:1.57:2.37	21594
ENSOARP00000017756	W5Q4W6	TJP1	35.3	1	1	1	46400000	147000000	139000000	101000000	49500000	0.33:1.06:1.00:0.72:0.36	193957
ENSOARP00000001233	W5QEJ5	LOC101108322	34.96	12	2	1	18800000	25100000	30700000	11000000	6970000	0.61:0.82:1.00:0.36:0.23	17258
ENSOARP00000012652	W5PQC5	RPLP0	34.94	7	2	2	56100000	58400000	79200000	24600000	18700000	0.71:0.74:1.00:0.31:0.24	33998
ENSOARP00000010763	W5PJZ2	SERPING1	34.66	4	2	2	16000000	18400000	7090000	22100000	19200000	2.26:2.60:1.00:3.12:2.71	55698
ENSOARP00000017016	W5Q2S8		34.42	10	3	1	4870000	11200000	17200000	9480000	47200000	0.28:0.65:1.00:0.55:2.75	34987
ENSOARP00000008967	W5PEV2	COL11A2	34.19	3	2	1	11200000000	18200000000	14300000000	34700000000	14500000000	0.78:1.27:1.00:2.42:1.01	172733
ENSOARP00000018719	W5Q7M7	HNRNPA3	34.1	18	6	2	45400000	39000000	39900000	15300000	11900000	1.14:0.98:1.00:0.38:0.30	39709
ENSOARP00000016820	W5Q282	PDIA6	34.05	17	6	6	601000000	357000000	661000000	397000000	308000000	0.91:0.54:1.00:0.60:0.47	48158
ENSOARP00000014222	W5PUU0	RPL31	34.04	11	1	1	92500000	90900000	108000000	55700000	33100000	0.85:0.84:1.00:0.51:0.31	14463
ENSOARP00000004948	W5P3E8	GDI1	33.92	27	9	4	52500000	35600000	25400000	29700000	25900000	2.07:1.40:1.00:1.17:1.02	48929
ENSOARP00000019897	W5QB02	TGM2	33.4	4	2	2	44500000	14700000	25200000	4720000	11700000	1.77:0.58:1.00:0.19:0.46	77912
ENSOARP00000002447	D8X187	SERPINB1	33.02	12	3	3	34000000	43600000	9450000	9920000	38000000	3.59:4.62:1.00:1.05:4.02	42225
ENSOARP00000012697	W5PQH0	ANPEP	32.97	3	2	2	23500000	10200000	16200000	7380000	30800000	1.45:0.63:1.00:0.46:1.90	106064
ENSOARP00000005874	W5P620	OBSCN	32.3	0	1	1	96900000	92300000	97700000	49400000	40700000	0.99:0.95:1.00:0.51:0.42	757209
ENSOARP00000014542	C5IWT0	ARF4	31.89	11	2	2	19800000	26200000	46900000	18100000	6220000	0.42:0.56:1.00:0.39:0.13	20528
ENSOARP00000009728	W5PH11	PHYHD1	31.88	6	1	1	26400000	31700000	19100000	9870000	5210000	1.38:1.66:1.00:0.52:0.27	32542
ENSOARP00000003436	W5NZ38	TBC1D30	31.6	3	1	1	241000000	159000000	178000000	455000000	186000000	1.36:0.89:1.00:2.56:1.05	92035
ENSOARP00000007807	S4TZR5	GNB2L1	31.59	23	6	6	68400000	61300000	85600000	40200000	32000000	0.80:0.72:1.00:0.47:0.37	35077
ENSOARP00000008972	W5PEV7	DYNLL2	31.46	25	2	1	157000000	94100000	88900000	85700000	62200000	1.76:1.06:1.00:0.96:0.70	14999
ENSOARP00000007399	W5PAE0	CYGB	31.03	12	1	1	23900000	41200000	26500000	13700000	21500000	0.90:1.55:1.00:0.52:0.81	16017
ENSOARP00000011924	W5PN98	SUMO2	30.71	13	1	1	85500000	77300000	75700000	31800000	29700000	1.13:1.02:1.00:0.42:0.39	10791
ENSOARP00000015182	W5PXJ8	CMBL	30.65	5	1	1	19000000	16200000	16100000	9980000	6180000	1.18:1.01:1.00:0.62:0.38	27595
ENSOARP00000005065	W5P3R3	PLG	30.5	8	5	4	104000000	197000000	144000000	72000000	81600000	0.72:1.36:1.00:0.50:0.57	91181
ENSOARP00000020244	W5QBZ7	NAGA	30.4	3	1	1	19800000	15600000	25800000	8760000	5520000	0.77:0.61:1.00:0.34:0.21	46793
ENSOARP00000006933	W5P925	PRKACA	30.37	11	3	1	51100000	43500000	34800000	20800000	11900000	1.47:1.25:1.00:0.60:0.34	40486
ENSOARP00000000628	W5NR38	RBBP9	30.09	12	1	1	53300000	20900000	19600000	25000000	17000000	2.72:1.06:1.00:1.27:0.86	21012
ENSOARP00000020846	W5QDP8	FBLN1	29.97	2	1	1	43300000	84500000	57700000	100000000	63600000	0.75:1.46:1.00:1.74:1.10	77122
ENSOARP00000006457	W5P7Q3	PHB	29.97	4	1	1	38900000	45700000	48700000	21200000	13100000	0.80:0.94:1.00:0.43:0.27	29804
ENSOARP00000001839	W5NUJ5	NQO2	29.7	8	1	1	25100000	40100000	24300000	21600000	2420000	1.03:1.65:1.00:0.89:0.10	26209
ENSOARP00000017248	W5Q3F9	AOX1	29.52	2	2	2	56300000	44600000	21400000	20600000	27200000	2.63:2.09:1.00:0.96:1.27	147646
ENSOARP00000004706	W5P2Q6	RHEB	29.34	7	1	1	9750000	13100000	15200000	0	0	0.64:0.86:1.00:0:0	18676
ENSOARP00000020068	W5QBH1	CSRP1	29.28	10	1	1	139000000	119000000	65600000	73100000	52300000	2.13:1.81:1.00:1.11:0.80	18724
ENSOARP00000000702	W5NRB2	ARFGEF3	29.13	0	1	1	67700000	80800000	38500000	20800000	35200000	1.76:2.10:1.00:0.54:0.91	236297
ENSOARP00000016260	W5Q0M4	TMED4	29.09	11	2	1	29600000	10100000	20000000	39300000	42100000	1.48:0.50:1.00:1.96:2.11	27532
ENSOARP00000001707	W5NU63	MYH10	29.02	6	9	1	35400000	57600000	36500000	22000000	19700000	0.97:1.58:1.00:0.60:0.54	229098
ENSOARP00000019542	W5Q9Z9	RPL4	28.95	9	3	1	66300000	57700000	71800000	35300000	25000000	0.92:0.80:1.00:0.49:0.35	49138
ENSOARP00000014126	W5PUJ4	SYNCRIP	28.77	4	2	1	18200000	24000000	33900000	14500000	12400000	0.54:0.71:1.00:0.43:0.37	71175
ENSOARP00000020771	W5QDH3	COL2A1	28.7	1	1	1	49800000	135000000	196000000	77600000	62500000	0.25:0.69:1.00:0.40:0.32	142365
ENSOARP00000006820	W5P8R3	HDGF	28.54	4	1	1	14800000	11000000	11500000	1570000	7320000	1.29:0.96:1.00:0.14:0.64	23359
ENSOARP00000013610	W5PT30	PCBP3	28.35	6	2	1	32300000	67400000	47000000	74600000	107000000	0.69:1.44:1.00:1.59:2.28	38646
ENSOARP00000006570	W5P816	APOA1BP	28.25	10	2	2	46100000	30600000	39500000	16200000	13200000	1.17:0.77:1.00:0.41:0.33	32078
ENSOARP00000003672	W5NZS4	FBN3	28.14	1	2	1	27000000	75900000	44700000	73200000	68400000	0.60:1.70:1.00:1.64:1.53	307056
ENSOARP00000000721	W5NRD1	ERLIN2	28.12	6	1	1	80600000	37700000	20800000	23100000	23100000	3.87:1.81:1.00:1.11:1.11	37688
ENSOARP00000016656	W5Q1R8	MAPK1	27.54	11	3	1	55700000	29900000	28700000	17700000	7620000	1.94:1.04:1.00:0.62:0.27	37341
ENSOARP00000007452	W5PAJ2	PSAP	27.22	2	1	1	127000000	45300000	65300000	45400000	29000000	1.95:0.69:1.00:0.70:0.44	58125
ENSOARP00000015592	W5PYQ7	RPS12	27.11	25	3	3	43400000	55600000	69400000	36700000	29300000	0.62:0.80:1.00:0.53:0.42	14515
ENSOARP00000005279	W5P4C7	2016-09-07	27.08	8	3	3	64800000	39300000	36600000	31900000	28100000	1.77:1.08:1.00:0.87:0.77	48744
ENSOARP00000003070	W5NY22	PCMT1	26.98	4	1	1	8050000	7290000	7540000	4170000	2420000	1.07:0.97:1.00:0.55:0.32	22856
ENSOARP00000005925	W5P671	DDAH2	26.87	13	2	2	98600000	70600000	45700000	69500000	57600000	2.16:1.54:1.00:1.52:1.26	29807
ENSOARP00000022233	W5QHN3	PYGL	26.83	4	2	1	22900000	17300000	41900000	17900000	9610000	0.55:0.41:1.00:0.43:0.23	88409
ENSOARP00000009704	W5PGY7	ATOX1	26.69	26	1	1	68100000	84000000	119000000	50900000	31100000	0.57:0.70:1.00:0.43:0.26	7412
ENSOARP00000004113	W5P114	RPS5	26.62	7	1	1	91800000	162000000	215000000	112000000	78300000	0.43:0.76:1.00:0.52:0.36	22876
ENSOARP00000003934	W5P0I6	RPS28	26.6	30	2	2	26800000	41700000	70300000	18300000	16600000	0.38:0.59:1.00:0.26:0.24	7841
ENSOARP00000002158	W5NVG2	EFEMP1	26.34	3	1	1	16400000	22300000	5550000	56300000	50400000	2.95:4.02:1.00:10.14:9.08	54124
ENSOARP00000010645	W5PJM4	ANXA11	26.27	5	2	1	42100000	38800000	31000000	19600000	22600000	1.36:1.25:1.00:0.63:0.73	53892
ENSOARP00000006948	W5P940	SSR4	26.15	6	1	1	25400000	33700000	55100000	23200000	11300000	0.46:0.61:1.00:0.42:0.21	18885
ENSOARP00000001075	W5NSD5	RAP1B	26.06	26	4	1	86900000	34600000	51100000	33800000	15100000	1.70:0.68:1.00:0.66:0.30	20825
ENSOARP00000018778	W5Q7T6	AACS	26.05	1	1	1	3230000	13700000	18400000	5980000	0	0.18:0.75:1.00:0.32:0	74893
ENSOARP00000014887	W5PWQ4	EPB41L2	26.01	3	2	2	47500000	62200000	38400000	29400000	25800000	1.23:1.62:1.00:0.76:0.67	116703
ENSOARP00000016771	W5Q233	VCAN	25.84	1	2	2	15400000	28600000	51300000	18500000	19200000	0.30:0.56:1.00:0.36:0.37	368507
ENSOARP00000017539	W5Q499	WT1	25.78	2	1	1	35400000	89700000	45500000	86300000	110000000	0.78:1.97:1.00:1.90:2.41	49518
ENSOARP00000018876	W5Q834	ERO1A	25.64	3	1	1	50100000	62200000	20800000	9870000	7950000	2.41:2.99:1.00:0.47:0.38	54226
ENSOARP00000018676	W5QIQ4	LOC101102605	25.54	9	2	2	75900000	55500000	54400000	34100000	46000000	1.39:1.02:1.00:0.63:0.85	34048
ENSOARP00000020145	W5QBP6	GLUL	25.52	4	1	1	16200000	11100000	43400000	18800000	6290000	0.37:0.25:1.00:0.43:0.14	42045
ENSOARP00000017378	W5Q3T9	PDCD6IP	24.86	5	3	3	22600000	16800000	22300000	36000000	72300000	1.01:0.75:1.00:1.61:3.24	96814
ENSOARP00000020522	W5QCS4	SARS	24.84	6	2	2	23600000	22600000	27600000	16500000	11700000	0.85:0.82:1.00:0.60:0.42	58871
ENSOARP00000009283	W5PFR8	FBP1	24.66	6	2	2	54800000	49200000	27600000	26600000	27100000	1.98:1.78:1.00:0.96:0.98	36836
ENSOARP00000002265	W5NVR9	C11orf54	24.57	5	1	1	9380000	11700000	17700000	4760000	1900000	0.53:0.66:1.00:0.27:0.11	35192
ENSOARP00000020044	W5QBE7	RPLP1	24.52	38	1	1	106000000	113000000	174000000	92900000	78400000	0.61:0.65:1.00:0.53:0.45	11514
ENSOARP00000007705	W5PB94	RAD23B	24.5	3	1	1	38800000	28800000	36800000	23900000	18300000	1.05:0.78:1.00:0.65:0.50	40663
ENSOARP00000015867	W5PZI1	LOC101113728	24.44	3	1	1	14600000	6110000	8800000	14600000	34400000	1.65:0.69:1.00:1.65:3.91	51017
ENSOARP00000008193	W5PCN1	LMCD1	24.33	2	1	1	3790000	6140000	2770000	3820000	5530000	1.37:2.21:1.00:1.38:1.99	40341
ENSOARP00000012453	W5PPS6	CLTA	24.15	10	1	1	35000000	32400000	55500000	33500000	27000000	0.63:0.58:1.00:0.60:0.49	22954
ENSOARP00000013352	W5PSC3	PSMD9	24.02	7	1	1	13600000	12500000	20200000	7610000	5310000	0.67:0.62:1.00:0.38:0.26	24256
ENSOARP00000010856	W5PK85	EML2	23.78	2	1	1	46800000	89400000	45300000	35200000	36200000	1.03:1.97:1.00:0.78:0.80	68516
ENSOARP00000018301	W5Q6G1	ALDH1L2	23.61	5	4	1	16500000	36000000	22900000	21300000	8200000	0.72:1.57:1.00:0.93:0.36	101994
ENSOARP00000006283	W5P779	HNRNPL	23.49	6	2	2	40600000	32500000	26300000	16300000	33300000	1.55:1.24:1.00:0.62:1.27	54582
ENSOARP00000007114	W5P9K6	PSMC3	23.08	2	1	1	16000000	16800000	29700000	12500000	9920000	0.54:0.57:1.00:0.42:0.33	50645
ENSOARP00000006211	W5P707	ACTN4	23	29	18	1	195000000	158000000	149000000	91400000	105000000	1.31:1.06:1.00:0.61:0.71	101403
ENSOARP00000015459	W5PYC5	PFN1	22.82	9	1	1	489000000	445000000	543000000	254000000	222000000	0.90:0.82:1.00:0.47:0.41	13123
ENSOARP00000011910	W5PN84	EEF2	22.6	24	20	1	97300000	105000000	192000000	56700000	56100000	0.51:0.54:1.00:0.30:0.29	108207
ENSOARP00000021509	W5QFL1	LOC101116286	22.53	27	10	1	413000000	538000000	502000000	370000000	231000000	0.82:1.07:1.00:0.74:0.46	50283
ENSOARP00000003967	W5P0L9	MAPK3	22.25	12	3	1	75700000	46800000	39300000	30000000	29500000	1.93:1.19:1.00:0.76:0.75	42511
ENSOARP00000014569	W5PVT6	UBA1	22.22	7	5	5	56300000	60600000	55000000	29300000	25700000	1.02:1.10:1.00:0.53:0.47	117945
ENSOARP00000010403	W5PIY3	RPS24	22.18	11	1	1	69000000	64400000	66200000	43500000	28300000	1.04:0.97:1.00:0.66:0.43	15338
ENSOARP00000019442	W5Q9Q0	TFG	21.97	4	1	1	24700000	22600000	29200000	14000000	8340000	0.84:0.77:1.00:0.48:0.29	43335
ENSOARP00000019720	W5QAH5		21.93	4	1	1	503000000	208000000	635000000	286000000	256000000	0.79:0.33:1.00:0.45:0.40	30785
ENSOARP00000018949	W5Q8A7	RALA	21.35	13	2	1	64500000	31200000	19500000	21200000	17400000	3.31:1.60:1.00:1.09:0.89	23540
ENSOARP00000017477	W5Q438	GNB2	21.26	16	4	1	200000000	167000000	85900000	69200000	51100000	2.33:1.94:1.00:0.81:0.59	38939
ENSOARP00000011083	W5PKW0	PA2G4	21.24	3	1	1	43300000	35200000	27800000	14800000	19600000	1.56:1.27:1.00:0.53:0.70	43831
ENSOARP00000002465	W5NWB8	KIAA1731	21.08	0	1	1	20600000	14100000	11300000	13100000	7910000	1.82:1.24:1.00:1.15:0.70	288061
ENSOARP00000011098	W5PKX5	QDPR	21.03	7	1	1	73400000	53600000	54800000	33600000	22600000	1.34:0.98:1.00:0.61:0.41	23806
ENSOARP00000005374	W5P4M1	PHB2	21.02	5	1	1	31700000	36500000	22500000	10400000	9180000	1.41:1.63:1.00:0.46:0.41	30569
ENSOARP00000008875	W5PEL1	NACA	20.98	1	1	1	30300000	27500000	64000000	18500000	35500000	0.47:0.43:1.00:0.29:0.55	187854
ENSOARP00000018746	W5Q7Q4	HSPA12A	20.91	2	1	1	26100000	27300000	9650000	20000000	9990000	2.71:2.83:1.00:2.08:1.04	74806
ENSOARP00000001314	W5NT24		20.57	0	1	1	22200000	18100000	21000000	33400000	57300000	1.05:0.86:1.00:1.59:2.72	445591
ENSOARP00000020155	W5QBQ8	RAB5C	20.56	17	3	1	36700000	21800000	22500000	15300000	15700000	1.63:0.97:1.00:0.68:0.70	23467
ENSOARP00000021537	W5QFN9	UGP2	20.43	2	1	1	27000000	26300000	26400000	11200000	12400000	1.02:1.00:1.00:0.42:0.47	56903
ENSOARP00000017807	W5Q517	PCOLCE	20.27	18	6	6	29300000	39500000	70500000	45600000	41000000	0.42:0.56:1.00:0.65:0.58	48313
ENSOARP00000017611	W5Q4H1	TMED7	20.22	5	1	1	32000000	25100000	33200000	7530000	5960000	0.96:0.75:1.00:0.23:0.18	25322
ENSOARP00000015352	W5PY18	H2AFV	20.2	20	3	1	159000000	154000000	57700000	54400000	66500000	2.76:2.67:1.00:0.94:1.15	13377
ENSOARP00000006314	W5P7B0	DDX31	20.03	5	2	2	42300000	29700000	18600000	14500000	19400000	2.27:1.60:1.00:0.78:1.04	78353
ENSOARP00000011586	W5PMB1	SNX3	19.66	9	1	1	25900000	24500000	27200000	17700000	12900000	0.95:0.90:1.00:0.65:0.47	18762
ENSOARP00000005731	W5P5M8	VPS26A	19.59	4	1	1	123000000	78400000	77200000	53700000	41100000	1.59:1.02:1.00:0.70:0.53	42365
ENSOARP00000020933	W5QDY5	ATP6V1A	19.44	2	1	1	8550000	13300000	13000000	6540000	5350000	0.66:1.02:1.00:0.50:0.41	68475
ENSOARP00000019041	W5Q8J9	LOC101109246	19.3	21	5	1	48900000	42100000	42400000	21700000	16400000	1.15:0.99:1.00:0.51:0.39	29467
ENSOARP00000017556	W5Q4B6	PGLS	19.28	5	1	1	17100000	17400000	25100000	8480000	5400000	0.68:0.70:1.00:0.34:0.22	27572
ENSOARP00000022618	W5QIR6	GATM	19.19	4	1	1	17400000	19900000	11100000	6330000	7420000	1.57:1.79:1.00:0.57:0.67	53196
ENSOARP00000022054	W5QH54	FETUB	19.1	2	1	1	12600000	17500000	10100000	35600000	40500000	1.25:1.73:1.00:3.53:4.01	42591
ENSOARP00000019769	W5QAM4	CAMK2D	18.79	5	2	1	15500000	18900000	5740000	4750000	5550000	2.70:3.29:1.00:0.83:0.97	60034
ENSOARP00000016321	W5Q0T5	KIF18A	18.64	1	1	1	16600000	19600000	19700000	49600000	44100000	0.84:1.00:1.00:2.51:2.24	102045
ENSOARP00000004497	W5P248	DNAH17	18.54	0	1	1	84500000	70100000	87000000	51100000	39000000	0.97:0.81:1.00:0.59:0.45	507376
ENSOARP00000003207	W5NYF9	NT5C2	18.42	2	1	1	20800000	18600000	12700000	7720000	6820000	1.63:1.47:1.00:0.61:0.54	65216
ENSOARP00000020647	W5QD49	PSME1	18.4	5	1	1	20900000	18600000	16500000	9610000	10300000	1.27:1.13:1.00:0.58:0.63	28677
ENSOARP00000020502	W5QCQ4	DHX9	18.26	1	1	1	23700000	21800000	14300000	11000000	16100000	1.66:1.52:1.00:0.77:1.12	142127
ENSOARP00000014498	W5PVL5	HSPA4	18.22	2	1	1	13400000	12500000	16300000	7890000	5630000	0.82:0.77:1.00:0.48:0.35	94530
ENSOARP00000000812	W5NRM2	HEBP2	17.36	6	1	1	35000000	20900000	20100000	14800000	12600000	1.75:1.04:1.00:0.74:0.63	22928
ENSOARP00000007961	W5PC00	AKR1B1	17.17	6	1	1	24200000	17600000	41900000	13300000	7050000	0.58:0.42:1.00:0.32:0.17	35915
ENSOARP00000020494	W5QCP6	PSMC2	17.1	3	1	1	24300000	29900000	27300000	14900000	10400000	0.89:1.09:1.00:0.54:0.38	53091
ENSOARP00000002250	W5NVQ4	CAND1	16.93	1	1	1	22900000	15200000	14400000	8330000	9070000	1.58:1.05:1.00:0.58:0.63	136389
ENSOARP00000014672	W5PW39	LMNB2	16.85	4	2	1	27300000	17400000	6640000	6710000	24000000	4.11:2.62:1.00:1.01:3.61	59995
ENSOARP00000013422	W5PSJ3	DCTN1	16.85	1	1	1	14600000	8790000	7500000	7360000	3640000	1.94:1.17:1.00:0.98:0.49	143110
ENSOARP00000020621	W5QD23	LANCL1	16.83	3	1	1	32900000	23600000	23200000	13000000	10100000	1.42:1.02:1.00:0.56:0.44	45358
ENSOARP00000002913	W5NXL6	LDHAL6B	16.65	6	2	1	17800000	6540000	33600000	10300000	16100000	0.53:0.19:1.00:0.31:0.48	41560
ENSOARP00000011386	W5PLR3	CLDN34	16.49	5	1	1	92400000	76300000	98000000	42800000	55400000	0.94:0.78:1.00:0.44:0.57	28580
ENSOARP00000018619	W5Q7C7	PSMA2	16.45	9	1	1	19900000	18500000	16300000	12800000	7510000	1.22:1.13:1.00:0.78:0.46	25899
ENSOARP00000003650	W5NZQ2	LAP3	16.43	3	1	1	6670000	6780000	16500000	12100000	13300000	0.41:0.41:1.00:0.73:0.81	56515
ENSOARP00000009687	W5PGX0	DDOST	16.41	6	1	1	58900000	40800000	65100000	28900000	18400000	0.90:0.63:1.00:0.44:0.28	51416
ENSOARP00000010872	W5PKA1	ASGR1	16.35	7	2	2	13000000	15200000	7220000	7050000	8520000	1.80:2.11:1.00:0.98:1.18	32480
ENSOARP00000014855	W5PWM2		16.2	3	1	1	23600000	14800000	16700000	7180000	5000000	1.41:0.88:1.00:0.43:0.30	46712
ENSOARP00000012606	W5PQ79	RPS15	16.07	13	1	1	49800000	42100000	43800000	30300000	22600000	1.14:0.96:1.00:0.69:0.52	16436
ENSOARP00000020941	W5QDZ3		16.05	3	1	1	18100000	10300000	16800000	10500000	6970000	1.08:0.61:1.00:0.62:0.42	41728
ENSOARP00000014553	W5PVS0	PURA	15.94	12	1	1	19800000	25800000	14900000	18500000	12800000	1.33:1.72:1.00:1.24:0.86	23070
ENSOARP00000021286	W5QEY8	GFPT1	15.7	2	1	1	48400000	34700000	26400000	10200000	14600000	1.83:1.31:1.00:0.39:0.55	67807
ENSOARP00000011358	W5PLN5		15.66	22	2	1	87600000	75000000	84400000	63700000	40600000	1.04:0.89:1.00:0.76:0.48	16685
ENSOARP00000019322	W5Q9D0	PPP1R7	15.53	3	1	1	16800000	10800000	8710000	5320000	5750000	1.93:1.23:1.00:0.61:0.66	39199
ENSOARP00000007940	W5PBX9	BCKDHA	15.38	3	1	1	12800000	15200000	37600000	16200000	18300000	0.34:0.40:1.00:0.43:0.49	53084
ENSOARP00000012433	W5PPQ6	SEC13	15.29	7	1	1	25200000	25600000	38800000	23000000	15800000	0.65:0.66:1.00:0.59:0.41	35450
ENSOARP00000011314	W5PLJ1	DARS	15.25	4	1	1	33400000	40700000	36700000	18500000	12600000	0.91:1.11:1.00:0.50:0.34	57096
ENSOARP00000006901	W5P8Z3	PSMC4	15.23	3	1	1	6740000	6000000	11200000	4770000	3000000	0.60:0.54:1.00:0.43:0.27	47366
ENSOARP00000020174	W5QBS7	TRAF3IP1	15.16	1	1	1	29500000	43200000	58100000	18500000	25800000	0.51:0.74:1.00:0.32:0.44	69174
ENSOARP00000005032	W5P3N0	DNMT3B	14.99	6	1	1	8370000	2520000	9500000	6310000	2590000	0.88:0.26:1.00:0.66:0.27	32515
ENSOARP00000003607	W5NZK9	FLNC	14.93	1	1	1	21300000	34200000	34000000	16100000	40300000	0.63:1.01:1.00:0.47:1.18	276123
ENSOARP00000015919	W5PZN3	NAP1L1	14.83	7	2	2	14800000	17800000	21300000	10700000	8510000	0.70:0.84:1.00:0.50:0.40	42778
ENSOARP00000012342	W5PPG6	MYH1	14.83	1	1	1	74800000	135000000	75000000	38400000	54300000	1.00:1.80:1.00:0.51:0.72	222824
ENSOARP00000004749	W5P2U9	LRRC59	14.55	5	1	1	18900000	18100000	24700000	19600000	10800000	0.76:0.73:1.00:0.79:0.44	37350
ENSOARP00000022564	W5QIL2	PSMB4	13.83	8	1	1	48600000	47300000	66300000	28200000	21900000	0.73:0.71:1.00:0.42:0.33	28973
ENSOARP00000010618	W5PJJ7	LOC101109421	13.17	4	1	1	17200000	16500000	8720000	14700000	19900000	1.97:1.89:1.00:1.69:2.29	37298
ENSOARP00000017905	W5Q5B5	CSAD	13.13	2	1	1	6660000	8040000	10200000	5680000	2720000	0.65:0.79:1.00:0.55:0.27	56686
ENSOARP00000015745	W5PZ59	H2AFY	13.1	6	1	1	69000000	59800000	49900000	31200000	38800000	1.38:1.20:1.00:0.63:0.78	39647
ENSOARP00000022203	W5QHK3	MCCC1	13.01	1	1	1	2320000	7980000	5360000	7480000	2300000	0.43:1.49:1.00:1.40:0.43	77353
