# Supplementary material for: Quantitative proteomic analysis identified differentially expressed proteins with tail/rump fat deposition in Chinese thin- and fat-tailed lambs
Source: PLoS One. 2021 Feb 2;16(2):e0246279. doi: 10.1371/journal.pone.0246279 (PMC7853479; doi:10.1371/journal.pone.0246279)
Supplement: S2 File — (CSV) [file pone.0246279.s006.csv]

source	term_name	term_id	adjusted_p_value	negative_log10_of_adjusted_p_value	term_size	query_size	intersection_size	effective_domain_size	intersections
GO:MF	extracellular matrix structural constituent	GO:0005201	1.59855E-05	4.796273129	25	78	8	3130	ENSOARP00000001744,ENSOARP00000003672,ENSOARP00000005233,ENSOARP00000008967,ENSOARP00000017663,ENSOARP00000020846,ENSOARP00000022027,ENSOARP00000022590
GO:MF	glycosaminoglycan binding	GO:0005539	0.002863813	2.543055306	34	78	7	3130	ENSOARP00000001314,ENSOARP00000003016,ENSOARP00000004316,ENSOARP00000013845,ENSOARP00000016893,ENSOARP00000011923,ENSOARP00000022590
GO:MF	peptidase regulator activity	GO:0061134	0.006456879	2.18997732	52	78	8	3130	ENSOARP00000000771,ENSOARP00000001973,ENSOARP00000005787,ENSOARP00000013845,ENSOARP00000015112,ENSOARP00000020497,ENSOARP00000022054,ENSOARP00000020846
GO:MF	peptidase inhibitor activity	GO:0030414	0.008799495	2.055542233	40	78	7	3130	ENSOARP00000000771,ENSOARP00000001973,ENSOARP00000005787,ENSOARP00000013845,ENSOARP00000015112,ENSOARP00000020497,ENSOARP00000022054
GO:MF	endopeptidase inhibitor activity	GO:0004866	0.008799495	2.055542233	40	78	7	3130	ENSOARP00000000771,ENSOARP00000001973,ENSOARP00000005787,ENSOARP00000013845,ENSOARP00000015112,ENSOARP00000020497,ENSOARP00000022054
GO:MF	endopeptidase regulator activity	GO:0061135	0.014321484	1.844011964	43	78	7	3130	ENSOARP00000000771,ENSOARP00000001973,ENSOARP00000005787,ENSOARP00000013845,ENSOARP00000015112,ENSOARP00000020497,ENSOARP00000022054
GO:MF	collagen binding	GO:0005518	0.04979977	1.302772664	24	78	5	3130	ENSOARP00000001314,ENSOARP00000008846,ENSOARP00000016189,ENSOARP00000016879,ENSOARP00000016893
GO:BP	blood coagulation, fibrin clot formation	GO:0072378	1.76689E-06	5.752791619	7	78	6	3130	ENSOARP00000013845,ENSOARP00000016806,ENSOARP00000017896,ENSOARP00000017968,ENSOARP00000019807,ENSOARP00000020846
GO:BP	protein activation cascade	GO:0072376	1.76689E-06	5.752791619	7	78	6	3130	ENSOARP00000013845,ENSOARP00000016806,ENSOARP00000017896,ENSOARP00000017968,ENSOARP00000019807,ENSOARP00000020846
GO:BP	extracellular matrix organization	GO:0030198	2.06584E-05	4.684903335	61	78	12	3130	ENSOARP00000001314,ENSOARP00000009905,ENSOARP00000015112,ENSOARP00000016189,ENSOARP00000016879,ENSOARP00000000311,ENSOARP00000005233,ENSOARP00000008967,ENSOARP00000017539,ENSOARP00000017663,ENSOARP00000020846,ENSOARP00000022027
GO:BP	collagen fibril organization	GO:0030199	2.11323E-05	4.675052927	21	78	8	3130	ENSOARP00000001314,ENSOARP00000009905,ENSOARP00000015112,ENSOARP00000016879,ENSOARP00000000311,ENSOARP00000005233,ENSOARP00000008967,ENSOARP00000017663
GO:BP	extracellular structure organization	GO:0043062	0.0002344	3.630042866	75	78	12	3130	ENSOARP00000001314,ENSOARP00000009905,ENSOARP00000015112,ENSOARP00000016189,ENSOARP00000016879,ENSOARP00000000311,ENSOARP00000005233,ENSOARP00000008967,ENSOARP00000017539,ENSOARP00000017663,ENSOARP00000020846,ENSOARP00000022027
GO:BP	blood coagulation	GO:0007596	0.000669797	3.174056693	31	78	8	3130	ENSOARP00000004316,ENSOARP00000013845,ENSOARP00000015112,ENSOARP00000016806,ENSOARP00000017896,ENSOARP00000017968,ENSOARP00000019807,ENSOARP00000020846
GO:BP	hemostasis	GO:0007599	0.000875255	3.057865306	32	78	8	3130	ENSOARP00000004316,ENSOARP00000013845,ENSOARP00000015112,ENSOARP00000016806,ENSOARP00000017896,ENSOARP00000017968,ENSOARP00000019807,ENSOARP00000020846
GO:BP	coagulation	GO:0050817	0.001132299	2.94603879	33	78	8	3130	ENSOARP00000004316,ENSOARP00000013845,ENSOARP00000015112,ENSOARP00000016806,ENSOARP00000017896,ENSOARP00000017968,ENSOARP00000019807,ENSOARP00000020846
GO:BP	fibrinolysis	GO:0042730	0.00128392	2.89146188	9	78	5	3130	ENSOARP00000004316,ENSOARP00000015112,ENSOARP00000016806,ENSOARP00000017896,ENSOARP00000017968
GO:BP	humoral immune response	GO:0006959	0.004446305	2.352000796	39	78	8	3130	ENSOARP00000000771,ENSOARP00000003016,ENSOARP00000004316,ENSOARP00000005787,ENSOARP00000010486,ENSOARP00000017968,ENSOARP00000019654,ENSOARP00000000095
GO:BP	regulation of body fluid levels	GO:0050878	0.008029839	2.09529318	42	78	8	3130	ENSOARP00000004316,ENSOARP00000013845,ENSOARP00000015112,ENSOARP00000016806,ENSOARP00000017896,ENSOARP00000017968,ENSOARP00000019807,ENSOARP00000020846
GO:BP	regulation of blood coagulation	GO:0030193	0.010362038	1.984554829	21	78	6	3130	ENSOARP00000004316,ENSOARP00000013845,ENSOARP00000015112,ENSOARP00000016806,ENSOARP00000017896,ENSOARP00000017968
GO:BP	regulation of hemostasis	GO:1900046	0.013966993	1.854897073	22	78	6	3130	ENSOARP00000004316,ENSOARP00000013845,ENSOARP00000015112,ENSOARP00000016806,ENSOARP00000017896,ENSOARP00000017968
GO:BP	negative regulation of blood coagulation	GO:0030195	0.018493602	1.732978484	14	78	5	3130	ENSOARP00000004316,ENSOARP00000015112,ENSOARP00000016806,ENSOARP00000017896,ENSOARP00000017968
GO:BP	regulation of coagulation	GO:0050818	0.018524155	1.732261593	23	78	6	3130	ENSOARP00000004316,ENSOARP00000013845,ENSOARP00000015112,ENSOARP00000016806,ENSOARP00000017896,ENSOARP00000017968
GO:BP	negative regulation of hemostasis	GO:1900047	0.027201876	1.565401139	15	78	5	3130	ENSOARP00000004316,ENSOARP00000015112,ENSOARP00000016806,ENSOARP00000017896,ENSOARP00000017968
GO:BP	negative regulation of coagulation	GO:0050819	0.038798507	1.41118499	16	78	5	3130	ENSOARP00000004316,ENSOARP00000015112,ENSOARP00000016806,ENSOARP00000017896,ENSOARP00000017968
GO:BP	negative regulation of wound healing	GO:0061045	0.038798507	1.41118499	16	78	5	3130	ENSOARP00000004316,ENSOARP00000015112,ENSOARP00000016806,ENSOARP00000017896,ENSOARP00000017968
GO:BP	negative regulation of response to wounding	GO:1903035	0.038798507	1.41118499	16	78	5	3130	ENSOARP00000004316,ENSOARP00000015112,ENSOARP00000016806,ENSOARP00000017896,ENSOARP00000017968
GO:CC	extracellular region	GO:0005576	2.48E-24	23.6048658	274	78	43	3130	ENSOARP00000001314,ENSOARP00000001744,ENSOARP00000001973,ENSOARP00000003016,ENSOARP00000004002,ENSOARP00000004100,ENSOARP00000004316,ENSOARP00000005428,ENSOARP00000005787,ENSOARP00000008846,ENSOARP00000009904,ENSOARP00000009964,ENSOARP00000010486,ENSOARP00000013752,ENSOARP00000013845,ENSOARP00000013855,ENSOARP00000014782,ENSOARP00000015112,ENSOARP00000015867,ENSOARP00000016189,ENSOARP00000016410,…
GO:CC	extracellular region part	GO:0044421	1.81E-19	18.74152237	245	78	37	3130	ENSOARP00000001314,ENSOARP00000001744,ENSOARP00000001973,ENSOARP00000003016,ENSOARP00000004316,ENSOARP00000005428,ENSOARP00000005787,ENSOARP00000008846,ENSOARP00000009904,ENSOARP00000009964,ENSOARP00000010486,ENSOARP00000013752,ENSOARP00000013845,ENSOARP00000014782,ENSOARP00000015112,ENSOARP00000016189,ENSOARP00000016410,ENSOARP00000016806,ENSOARP00000016879,ENSOARP00000017896,ENSOARP00000017968,…
GO:CC	extracellular space	GO:0005615	8.84E-14	13.05364847	186	78	28	3130	ENSOARP00000001314,ENSOARP00000001973,ENSOARP00000003016,ENSOARP00000004316,ENSOARP00000005428,ENSOARP00000005787,ENSOARP00000009904,ENSOARP00000009964,ENSOARP00000010486,ENSOARP00000013752,ENSOARP00000013845,ENSOARP00000014782,ENSOARP00000015112,ENSOARP00000016189,ENSOARP00000016410,ENSOARP00000016806,ENSOARP00000017896,ENSOARP00000017968,ENSOARP00000019654,ENSOARP00000020497,ENSOARP00000022054,…
GO:CC	extracellular matrix	GO:0031012	1.05E-07	6.978932564	83	78	15	3130	ENSOARP00000001314,ENSOARP00000001744,ENSOARP00000008846,ENSOARP00000016189,ENSOARP00000016879,ENSOARP00000020497,ENSOARP00000000311,ENSOARP00000002066,ENSOARP00000003672,ENSOARP00000005233,ENSOARP00000015805,ENSOARP00000017663,ENSOARP00000020846,ENSOARP00000022027,ENSOARP00000022590
GO:CC	collagen trimer	GO:0005581	9.87433E-05	4.005492387	32	78	8	3130	ENSOARP00000010778,ENSOARP00000016879,ENSOARP00000020497,ENSOARP00000000311,ENSOARP00000005233,ENSOARP00000008967,ENSOARP00000017663,ENSOARP00000022027
GO:CC	extracellular matrix component	GO:0044420	0.000397877	3.40025105	27	78	7	3130	ENSOARP00000016879,ENSOARP00000002066,ENSOARP00000005233,ENSOARP00000017663,ENSOARP00000020846,ENSOARP00000022027,ENSOARP00000022590
GO:CC	collagen-containing extracellular matrix	GO:0062023	0.005125795	2.290238779	68	78	9	3130	ENSOARP00000001314,ENSOARP00000001744,ENSOARP00000016879,ENSOARP00000003672,ENSOARP00000005233,ENSOARP00000017663,ENSOARP00000020846,ENSOARP00000022027,ENSOARP00000022590
GO:CC	fibrinogen complex	GO:0005577	0.041486086	1.382097532	6	78	3	3130	ENSOARP00000015112,ENSOARP00000017896,ENSOARP00000017968
KEGG	Complement and coagulation cascades	KEGG:04610	2.43745E-06	5.613063879	43	78	10	3130	ENSOARP00000001973,ENSOARP00000004316,ENSOARP00000005787,ENSOARP00000010486,ENSOARP00000013845,ENSOARP00000015112,ENSOARP00000015867,ENSOARP00000017896,ENSOARP00000017968,ENSOARP00000019807
KEGG	Protein digestion and absorption	KEGG:04974	0.000163793	3.785703974	39	78	8	3130	ENSOARP00000013730,ENSOARP00000020497,ENSOARP00000004946,ENSOARP00000005233,ENSOARP00000008967,ENSOARP00000015805,ENSOARP00000017663,ENSOARP00000022027
KEGG	Staphylococcus aureus infection	KEGG:05150	0.024836602	1.604907815	16	78	4	3130	ENSOARP00000001973,ENSOARP00000005787,ENSOARP00000010486,ENSOARP00000017896
KEGG	ECM-receptor interaction	KEGG:04512	0.040104827	1.396803356	46	78	6	3130	ENSOARP00000001314,ENSOARP00000013730,ENSOARP00000020497,ENSOARP00000005233,ENSOARP00000015805,ENSOARP00000022027
